# Supplementary material for: Consensus genomic regions associated with multiple abiotic stress tolerance in wheat and implications for wheat breeding
Source: Sci Rep. 2022 Aug 11;12:13680. doi: 10.1038/s41598-022-18149-0 (PMC9372038; doi:10.1038/s41598-022-18149-0)
Supplement: Supplementary file 1 — Supplementary Tables. [file 41598_2022_18149_MOESM1_ESM.xlsx]

## Sheet: Table S1
Table S1 Summary of the genome-wide association studies utilized in the present study
Stress	Type of wheat (Panel size)	Genotyping platform (number of markers, if given)	Number of significant markers	Environment	References
Drought stress	Synthetic derived wheats and modern bread wheat cultivars and advanced lines (240)	90K infinium SNP array	10	Pakistan	1
Drought stress	Bread wheat accessions and Pakistani approved wheat varieties (96)	90K infinium SNP array	25	Pakistan	2
Drought stress	Spring bread wheat accessions including commercial and prospective cultivars of Kazakhstan and Russia, breeding lines and a check cultivar (179)	90K infinium SNP array (8662 SNPs)	31	Kazakhstan	3
Drought stress	Synthetic derived wheats collected from Kyoto University (Japan) and CIMMYT (Mexico) (139)	Genotyping-by-sequencing (35648 SNPs)	62	USA	4
Drought stress	Spring bread wheat genotypes from ICARDA (229)	Diversity arrays technology (13698 silicoDArT)	18	Morocco	5
Drought stress	Elite spring bread wheat lines of the Wheat Association Mapping Initiative (WAMI) collected from CIMMYT (320)	Genotyping-by-sequencing (9626 SNPs)	26	India	6
Drought stress		Diversity arrays technology (28356 DArT)	16	South Africa	7
Drought stress	Bread wheat genotypes collected from CIMMYT (93)	Diversity arrays technology (16383 DArT)	8	South Africa	8
Drought stress	Hard-red spring wheat genotypes developed at NDSU (361)	90K infinium SNP array (81587 SNPs)	44	USA	9
Drought stress	Pre breeding lines collected from CIMMYT (339)	Diversity arrays technology (7180 DArT)	21	Mexico	10
Heat stress	Spring wheat genotypes (125)	DArT markers (55954)	139	Pakistan	11
Heat stress	Spring wheat accessions (205)	35 K Axiom SNP array (11911)	69	India	12
Heat stress	Winter wheat accessions (688)	90 K Illumina SNP array (20065)	386	China	13
Heat stress	Winter wheat accessions (486)	90 K Illumina SNP array (19,552)	28	China	14
Drought and heat stress	Durum wheat lines developed at CIMMYT (208)	Diversity arrays technology (6211 DArTseq SNPs)	121	Mexico	15
Drought and heat stress	Spring type accessions (315)	90 K Illumina SNP array (30533)	45	Australia	16
Drought and heat stress	Winter wheat accessions including landraces, advanced lines and modern cultivars (277)	660K SNP array (630517 SNPs)	212	China	17
Drought and heat stress	Elite spring bread wheat lines of the Wheat Association Mapping Initiative (WAMI) collected from CIMMYT (290)	90 K Illumina SNP array (15737 SNPs)	51	Egypt	18
Drought and heat stress	Spring wheat genotypes collected from CIMMYT and Pakistan (192)	15K Illumina chip (9236 SNPs)	34	Pakistan	19
Drought and heat stress	Spring wheat genotypes collected from CIMMYT and Pakistan (108)	15K Illumina chip (9646 SNPs)	68	Pakistan	20
Salt stress	Spring wheat elite lines of the wheat association mapping Initiative population (289)	90 K Illumina SNP array (15, 737)	238	Egypt	21
Salt stress	Spring bread wheat accessions including commercial and prospective cultivars of Kazakhstan and Russia, breeding lines and a check cultivar (179)	SCoT (6), SSR (5), SNP (93) markers	13	Egypt	22
Salt stress	Diverse winter wheat genotypes (135)	35K SNP array (17,927)	42	India	23
Salt stress	Diverse winter wheat genotypes (153)	35K SNP array (15,495)	50	India	24
Salt stress	Introduced winter wheat varieties, landraces and improved cultivars (191)	660K SNP array (389)	389	China	25
Salt stress	Modern winter wheat cultivars and landraces (227)	SSR (546)	24	China	26
Salt stress	Winter and facultative wheat cultivars (150)	90 K Illumina SNP array (46,977)	15	Uzbekistan, China	27
Salt stress	Modern winter wheat cultivars and improved accessions (317)	90 K Illumina SNP array (54,121)	46	China	28
Salt stress	Diverse winter wheat genotypes (307)	660 K SNP array (630,514)	117	China	29
Pre-harvest sprouting	Chinese wheat landraces (717)	DArT-seq (9,740);SNP markers (178,803)	35	China	30
Pre-harvest sprouting	Winter wheat (192)	90 K Illumina SNP array (81,587)	39	China	31
Aluminium stress	Synthetic hexaploid wheat accessions (300)	DArT markers (6,575)	24	Mexico	32
Reference:
1. Afzal, F. et al. Genome-wide analyses reveal footprints of divergent selection and drought adaptive traits in synthetic-derived wheats. G3: Genes, Genomes, Genetics, 9.1957-1973 (2019).
2. Ahmed, H.G.M. D. et al. Genome-Wide Association Mapping for Stomata and Yield Indices in Bread Wheat under Water Limited Conditions. Agronomy, 11, 1646; 10.3390/agronomy11081646 (2021).
3. Amalova, A., Abugalieva, S., Babkenov, A., Babkenova, S., Turuspekov, Y. Genome-wide association study of yield components in spring wheat collection harvested under two water regimes in Northern Kazakhstan. PeerJ, 9, p.e11857. 10.7717/peerj.11857 (2021).
4. Bhatta, M., Morgounov, A., Belamkar, V. & Baenziger, P. S. Genome-wide association study reveals novel genomic regions for grain yield and yield-related traits in drought-stressed synthetic hexaploid wheat. International journal of molecular sciences, 19, 3011; 10.3390/ijms19103011 (2018).
5. El Gataa, Z. et al. Genome wide association and prediction studies of agronomic and quality traits in spring beard wheat (Triticum aestivum L.) under rain-fed environment with terminal moisture stress. Journal of Cereal Science, 101, 103278; 10.1016/j.jcs.2021.103278 (2021).
6. Gahlaut, V., Jaiswal, V., Singh, S., Balyan, H.S., & Gupta, P.K. Multi-locus genome wide association mapping for yield and its contributing traits in hexaploid wheat under different water regimes. Scientific reports, 9,1-15 (2019).
7. Mathew, I., Shimelis, H., Shayanowako, A.I.T., Laing, M. & Chaplot, V. Genome-wide association study of drought tolerance and biomass allocation in wheat. PloS one, 14, p.e0225383; 10.1371/journal.pone.0225383 (2019).
8. Mwadzingeni, L., Shimelis, H., Rees, D.J.G. & Tsilo, T.J. Genome-wide association analysis of agronomic traits in wheat under drought-stressed and non-stressed conditions. PloS one, 12, p.e0171692; 10.1371/journal.pone.0171692 (2017) .
9. Rabbi, S. H. A. et al. Genome-Wide Association Mapping for Yield and Related Traits Under Drought Stressed and Non-stressed Environments in Wheat. Frontiers in genetics, 12, 10.3389/fgene.2021.649988 (2021).
10. Shokat, S., Sehgal, D., Vikram, P., Liu, F., & Singh, S. Molecular markers associated with agro-physiological traits under terminal drought conditions in bread wheat. International journal of molecular sciences, 21, 3156; 10.3390/ijms21093156 (2020).
11. Jamil, M. et al. Genome-wide association studies of seven agronomic traits under two sowing conditions in bread wheat. BMC plant biology, 19,1-18 (2019).
12. Kumar, S. et al. Genome-wide association study reveals genomic regions associated with ten agronomical traits in wheat under late-sown conditions. Frontiers in plant science, 11, 1420; 10.3389/fpls.2020.549743 (2020).
13. Wang, X. et al. Genome-wide association study identifies QTL for thousand grain weight in winter wheat under normal-and late-sown stressed environments. Theoretical and Applied Genetics, 134,143-157 (2021).
14. Lou, H. et al. Genome-wide association study of six quality-related traits in common wheat (Triticum aestivum L.) under two sowing conditions. Theoretical and Applied Genetics, 134, 399-418 (2021).
15. Sukumaran, S., Reynolds, M. P., Sansaloni, C. Genome-wide association analyses identify QTL hotspots for yield and component traits in durum wheat grown under yield potential, drought, and heat stress environments. Frontiers in plant science, 9, 81; 10.3389/fpls.2018.00081 (2018).
16. Schmidt, J. et al. Novel alleles for combined drought and heat stress tolerance in wheat. Frontiers in plant science, 10, p.1800; 10.3389/fpls.2019.01800 (2020).
17. Li, L. et al. Genetic dissection of drought and heat‐responsive agronomic traits in wheat. Plant, cell & environment, 42, 2540-2553 (2019).
18. Abou-Elwafa, S. F., Shehzad, T. Genetic diversity, GWAS and prediction for drought and terminal heat stress tolerance in bread wheat (Triticum aestivum L.). Genetic Resources and Crop Evolution, 68, 711-728 (2021)
19. Qaseem, M.F., Qureshi, R., Shaheen, H., & Shafqat, N. Genome-wide association analyses for yield and yield-related traits in bread wheat (Triticum aestivum L.) under pre-anthesis combined heat and drought stress in field conditions. PloS one, 14, p.e0213407; (2019).
20. Qaseem, M. F. et al. Genome-wide association mapping in bread wheat subjected to independent and combined high temperature and drought stress. PLoS one, 13, p.e0199121; 10.1371/journal.pone.0199121 (2018).
21. Alotaibi, F., Al-Qthanin, R. N., Aljabri, M., Albaqami, M., Abou-Elwafa, S. Identification of genomic regions associated with agronomical traits of bread wheat under two levels of salinity using GWAS. Preprint at https://assets.researchsquare.com/files/rs-837259 (2021).
22. Alsamman, A. et al. Population structure and genome-wide association analysis for salinity tolerance in bread wheat using SNP, SSR and SCOT marker assays. Arab Universities Journal of Agricultural sciences,28, :871-884 (2020).
23. Chaurasia, S. et al.Multi-locus genome-wide association studies reveal novel genomic regions associated with vegetative stage salt tolerance in bread wheat (Triticum aestivum L.). Genomics,112,4608-4621 (2020).
24. Chaurasia, S. et al. Genome-wide association mapping reveals key genomic regions for physiological and yield-related traits under salinity stress in wheat (Triticum aestivum L.). Genomics,113, 3198-3215 (2021).
25. Hu, P. et al. Genome-wide association study of yield and related traits in common wheat under salt-stress conditions. BMC Plant Biol 21, 1-20 (2021).
26. Liu Y. et al. Genome-wide association analysis of quantitative trait loci for salinity-tolerance related morphological indices in bread wheat. Euphytica, 214, 1-11 (2018).
27. Oyiga, B. C. et al. Allelic variations and differential expressions detected at quantitative trait loci for salt stress tolerance in wheat. Plant Cell Environ, 41, 919-935 (2018).
28. Quan, X. et al. Genome-Wide Association Study Uncover the Genetic Architecture of Salt Tolerance-Related Traits in Common Wheat (Triticum aestivum L.). Front in Genet . 12, 563; 10.3389/fgene.2021.663941 (2021).
29. Yu, S. et al. Haplotype variations in QTL for salt tolerance in Chinese wheat accessions identified by marker-based and pedigree-based kinship analyses. Crop J, 8,1011-1024 (2020).
30. Zhou, Y. et al. Genome-wide association study for pre-harvest sprouting resistance in a large germplasm collection of Chinese wheat landraces. Frontiers in plant science, 8, 401; 10.3389/fpls.2017.00401 (2017).
31. Zhu, Y. et al. Genome-wide association study of pre-harvest sprouting tolerance using a 90K SNP array in common wheat (Triticum aestivum L.). Theoretical and Applied Genetics, 132,2947-2963 (2019).
32. Emebiri, L.C., Raman, H. & Ogbonnaya, F.C. Synthetic hexaploid wheat as a source of novel genetic loci for aluminium tolerance. Euphytica, 216, 1-14 (2020).

## Sheet: Table S2
Table S2 Summary of the QTL mapping studies utilized in the present study.
Stress	Cross name	Population type (size)	Reference
Aluminium stress	SeriM82 x Babax	RIL (167)	1
Aluminium stress	SeriM82 x Babax	RIL (167)	2
Drought stress	Dharwar Dry x Sitta	RIL (122)	3
Drought stress	RAC875 x Kukri; W7984 x Opata85	DH (220); DH (220)	4
Drought stress	Pavon76 x Yecora Rojo	RIL (150)	5
Drought stress	RAC875 x Kukri	DH (255)	6
Drought stress	Lumai 14 x Jing411	DH (150)	7
Drought stress	CO940610 x Platte	DH (185)	8
Drought stress	Pavon76 x Yecora Rojo	RIL (150)	9
Drought stress	Excalibur x Kukri	DH (192)	10
Drought stress	Excalibur x Kukri	DH (179)	11
Drought stress	WL711 x C306	RIL (206)	12
Drought stress	Dharwar Dry x Sitta	RIL (127)	13
Drought stress	Longjian 19 x Q9086	RIL (120)	14
Drought stress	Seri M82 x Babax	RIL (165)	15
Drought stress	6544-6 x Chakwal-86	F2 (180)	16
Drought stress	Drysdale x Gladius	RIL (250)	17
Drought stress	SeriM82 x Babax	DH (194)	18
Drought stress	SeriM82 x Babax	RIL (194)	19
Drought stress	HTRI 105 x HTRI 11712	F2 (143)	20
Drought stress	W7984 x Opata M85	RIL (105)	21
Drought stress	CS x SQ1	DH (195)	22
Drought stress	Cranbrook x Halberd; Sunco x Tasman; CD87 x Katepwa; Kukri x Janz	DH (175); DH (175); DH (175); DH (175)	23
Drought stress	Cranbrook x Halberd; Sunco x Tasman; CD87 x Katepwa	DH (175); DH (175); DH (175)	24
Drought stress	MAGIC population	F6:7 (1458)	25
Drought stress	W7984 x Opata85; Spark x Rialto	RIL (114); DH (144)	26
Drought stress	Beaver x Soissons	DH (34)	27
Drought stress	Hanxuan 10 x Lumai 14	DH (150)	28
Drought stress	Longjian19 x Q9086	RIL (120)	29
Drought stress	Arche x Recital	DH (222)	30
Drought stress and heat stress	Omrabi5 x Belikh	RIL (114)	31
Drought stress and heat stress	RAC875 × Kukri	DH (255)	32
Drought stress and heat stress	SYN-D x Weebill 1	RIL (276)	33
Drought stress and heat stress	SYN-D x Weebill 1	RIL (276)	34
Drought stress and heat stress	SeriM82 x Babax	RIL (167)	35
Drought stress and heat stress	S29 x YP	SCRDH (92)	36
Drought stress and heat stress	Reader x Albany	RIL (149)	37
Drought stress and heat stress	RAC875 x Kukri	DH (220)	38
Drought stress and heat stress	Excalibur x Kukri	DH (233)	39
Drought stress and heat stress	NI5439 × HD2012	RIL (92)	40
Drought stress and heat stress	Icamor x Gidara2; Orambi x Gidara2; Algia x Gidara1; Jennah Khetifa x Orambi	RIL (115); RIL (145); RIL (93); RIL (197)	41
Drought stress and heat stress	Superhead#2 x Roshan	RIL (186)	42
Heat stress	Hanxuan 10 x Lumai 14	DH (150)	43
Heat stress	Yecora Rojo x Ksu106; Klassic x Ksu 105	DH (100); DH (100)	44
Heat stress	Yecora Rojo x Ksu106; Klassic x Ksu105	DH (100); DH (100)	45
Heat stress	Yecora Rojo x Ksu106; Klassic x Ksu 105	DH (100); DH (100)	46
Heat stress	Yecora Rojo x Ksu106	DH (100)	47
Heat stress	HUW510 × HD2808	RIL (251)	48
Heat stress	Drysdale x Waagan	DH (144)	49
Heat stress	ND3338 × JD6	DH (203)	50
Heat stress	SeriM82 x Babax	RIL (167)	51
Heat stress	Chirya 3 × Sonalika	RIL (142)	52
Heat stress	Cutter x Halberd	RIL (64)	53
Heat stress	Halberd x Karl 92	RIL (121)	54
Heat stress	Halberd x Karl92	RIL (118)	55
Heat stress	MTRWA116 x Kauz	RIL (142)	56
Heat stress	Karl92 × Halberd	RIL (121)	57
Heat stress	McNeal x Reeder	RIL (91)	58
Heat stress	HUW468 x NW1014	RIL (148)	59
Heat stress	RAJ 4014 x k 7903	RIL (220)	60
Heat stress	IPK-9705 x IPK-2845; IPK-9705 x IPK-8183; IPK-9705 x IPK-28703; IPK-9705 x IPK-28703	F2 (420)	61
Heat stress	Ningchun4 X Ningchun27	RIL (128)	62
Heat stress	Drysdale × Waagan	DH (144)	63
Heat stress	HD2733 x WH730	BIL (134)	64
Heat stress	Karl 92 x Ventnor	RIL (101)	65
Heat stress	Berkut x Krichauff	DH (138)	66
Heat stress	Karl 92 x Ventnor	RIL (101)	67
Pre-harvest sprouting	History x Rubens	RIL (103)	68
Pre-harvest sprouting	RL4452 x AC Domain	DH (193)	69
Pre-harvest sprouting	Totoumai A x Siyang 936	RIL (153)	70
Pre-harvest sprouting	AC Domain x White-RL4143	DH (222)	71
Pre-harvest sprouting	Renon x Recitol	RIL (194)	72
Pre-harvest sprouting	Ae. tauschii T093 x Zhoumai18	F2 (1884)	73
Pre-harvest sprouting	Syn37 x Janz	BC (271)	74
Pre-harvest sprouting	Q1028 x ZM9023	DH (186)	75
Pre-harvest sprouting	AC Domain x Haruyutaka	DH (119)	76
Pre-harvest sprouting	Keumkang x Olgeuru	DH (122)	77
Pre-harvest sprouting	SPR8198 x HD2329	RIL (100)	78
Pre-harvest sprouting	PH132 x WL711	RIL (100)	79
Pre-harvest sprouting	SC8021-V2 x ACKarma	DH (91)	80
Pre-harvest sprouting	Tutoumai A x Siyang 938	RIL (155)	81
Pre-harvest sprouting	Roblin x RL4137	DH (330)	82
Pre-harvest sprouting	Rio Blanco x NW97S186	RIL (171)	83
Pre-harvest sprouting	CA 0431 x Zhongyou 206	F2 (220)	84
Pre-harvest sprouting	Cayuga x Caledonia	DH (209)	85
Pre-harvest sprouting	T.monococcum (Accession KT3-5) x T.boeoticum L. Boiss (Accession KT1-1)	RIL (115)	86
Pre-harvest sprouting	Zenkoujikomugi (Zen) x Chinese Spring (CS)	RIL (125)	87
Pre-harvest sprouting	RL4452 x AC Domain	DH (185)	88
Pre-harvest sprouting	Argent 9 x W98616	DH (153)	89
Pre-harvest sprouting	Totoumai A x Siyang 936	DH (122)	90
Pre-harvest sprouting	RSP x 88-1643	F2 (140)	91
Pre-harvest sprouting	SHW-L1 x CM32	RIL (170)	92
Pre-harvest sprouting	Forno x Oberkulmer	RIL (204)	93
Salinity stress	Sakha 93 x Gemmeza	DH (139)	94
Salinity stress	Excalibur x Kukri	DH (212)	95
Salinity stress	Excalibur198 x Kukri199	RIL (128)	96
Salinity stress	Superhead#2 x Roshan	RIL (186)	97
Salinity stress	Pasban90 x Frontana	RIL (87)	98
Salinity stress	Opata 85 x W7984	RIL (114)	99
Salinity stress	KH65 x HD2009	RIL(114)	100
Salinity stress	Berkut x Krichauff	DH (152)	101
Salinity stress	Roshan x Sabalan	RIL (254)	102
Salinity stress	WTSD91 x WN-64	F2 (154)	103
Salinity stress	Pasban90 x Frontana	RIL (87)	104
Salinity stress	Roshan x Sabalan; Attila/Kauz x Karchia; Roshan x Superhead#2; Roshan x Falat	RIL(254); RIL(179); RIL(186); RIL(313)	105
Salinity stress	ZM175 x XY60	RIL(350)	106
Salinity stress	Opata85 x W7984	RIL (114)	107
Salinity stress	Roshan x Falat (seri82)	RIL (319)	108
Salinity stress	Roshan x Falat; Roshan x Sabalan; Superhead#2 x Roshan	RIL(319); RIL(254); RIL (186)	109
Salinity stress	Attila/Kauz x Karchia	RIL(179)	110
Salinity stress	Seri M82 x Babax	RIL(167)	111
Salinity stress	Xiaoyan 54 x Jing 411	RIL(182)	112
Salinity stress	Chuan 35050 x Shannong 483	RIL(131)	113
Waterlogging stress	USG3209 x Jaypee	RIL (130)	114
Waterlogging stress	W7984 x Opata85	RIL (112)	115
Abbrevtiation:
RIL recombinant inbred line, DH doubled haploid, BC back cross, SCRDH single chromosome recombinant double haploid
References
1. Farokhzadeh, S., Fakheri, B.A., Nezhad, N.M., Tahmasebi, S. and Mirsoleimani, A., Mapping QTLs of flag leaf morphological and physiological traits related to aluminum tolerance in wheat (Triticum aestivum L.). Physiology and Molecular Biology of Plants, 25, 975-990 (2019).
2. Farokhzadeh, S. et al. Mapping QTLs associated with grain yield and yield-related traits under aluminum stress in bread wheat. Crop and Pasture Science, 71, .429-444 (2020).
3. Alexander, L. M., Kirigwi, F. M., Fritz, A. K., & Fellers, J. P. Mapping and quantitative trait loci analysis of drought tolerance in a spring wheat population using amplified fragment length polymorphism and diversity array technology markers. Crop Science, 52, 253-261 (2012).
4. Ayalew, H., Liu, H., & Yan, G. Identification and validation of root length QTLs for water stress resistance in hexaploid wheat (Titicum aestivum L.). Euphytica, 213, 126; 10.1007/s10681-017-1914-4 (2017).
5. Barakat, M. N. et al. Mapping of QTLs associated with abscisic acid and water stress in wheat. Biologia plantarum, 59, 291-297 (2015).
6. Bennett, D. et al. Genetic dissection of grain yield and physical grain quality in bread wheat (Triticum aestivum L.) under water-limited environments. Theoretical and Applied Genetics, 125, 255-271 (2012a).
7. Chen, W. et al. QTL analysis of wheat kernel traits, and genetic effects of qKW-6A on kernel width. Euphytica, 215, 1-13 (2019).
8. El-Feki, W. M., Byrne, P. F., Reid, S. D., & Haley, S. D. Mapping quantitative trait loci for agronomic traits in winter wheat under different soil moisture levels. Agronomy, 8, 133; 10.3390/agronomy8080133 (2018).
9. Elshafei, A. A. et al. Identification of new SRAP markers linked to leaf chlorophyll content, flag leaf senescence and cell membrane stability traits in wheat under water-stressed condition. Australian Journal of Crop Science, 7, 887-893 (2013).
10. Gahlaut, V. et al. QTL mapping for nine drought-responsive agronomic traits in bread wheat under irrigated and rain-fed environments. PloS one, 12, e0182857; 10.1371/journal.pone.0182857 (2017).
11. Hill, C. B. et al. Detection of QTL for metabolic and agronomic traits in wheat with adjustments for variation at genetic loci that affect plant phenology. Plant Science, 233, 143-154 (2015).
12. Khanna-Chopra, R., Singh, K., Shukla, S., Kadam, S. and Singh, N.K. QTLs for cell membrane stability and flag leaf area under drought stress in a wheat RIL population. Journal of Plant Biochemistry and Biotechnology, 29, 276-286 (2020).
13. Kirigwi, F. M. et al. Markers associated with a QTL for grain yield in wheat under drought. Molecular Breeding, 20, 401-413 (2007).
14. Li, M., et al. Genetic dissection of stem WSC accumulation and remobilization in wheat (Triticum aestivum L.) under terminal drought stress. BMC genetics, 21, 1-14 (2020).
15. Lopes, M.S., Rebetzke, G.J. and Reynolds, M. Integration of phenotyping and genetic platforms for a better understanding of wheat performance under drought. Journal of experimental botany, 65, 6167-6177 (2014).
16. Malik, S., & Malik, T. A. Genetic mapping of potential QTLs associated with drought tolerance in wheat. Journal of Animal & Plant Sciences, 25, 1032-1040 (2015).
17. Maphosa, L., et al. Genetic control of grain yield and grain physical characteristics in a bread wheat population grown under a range of environmental conditions. Theoretical and Applied Genetics, 127, 1607-1624 (2014).
18. Mathews, K. L. et al. Multi-environment QTL mixed models for drought stress adaptation in wheat. Theoretical and Applied Genetics, 117, 1077-1091 (2008).
19. McIntyre, C. L. et al. Molecular detection of genomic regions associated with grain yield and yield-related components in an elite bread wheat cross evaluated under irrigated and rainfed conditions. Theoretical and Applied Genetics, 120, 527-541 (2010).
20. Nezhad, K. et al. QTL analysis for thousand-grain weight under terminal drought stress in bread wheat (Triticum aestivum L.). Euphytica, 186,127-138 (2012).
21. Onyemaobi, I., Ayalew, H., Liu, H., Siddique, K.H. & Yan, G. Identification and validation of a major chromosome region for high grain number per spike under meiotic stage water stress in wheat (Triticum aestivum L.). PloS one, 13, e0194075; 10.1371/journal.pone.0194075 (2018).
22. Quarrie, S.A. et al. Dissecting a wheat QTL for yield present in a range of environments: from the QTL to candidate genes. Journal of experimental botany, 57, 2627-2637 (2006).
23. Rebetzke, G. J., Ellis, M. H., Bonnett, D. G. & Richards, R. A. Molecular mapping of genes for coleoptile growth in bread wheat (Triticum aestivum L.). Theoretical and Applied Genetics, 114,1173-1183 (2007).
24. Rebetzke, G. J., Condon, A. G., Farquhar, G. D., Appels, R., & Richards, R. A. Quantitative trait loci for carbon isotope discrimination are repeatable across environments and wheat mapping populations. Theoretical and Applied Genetics, 118, 123-137 (2008).
25. Rebetzke, G. J., Verbyla, A. P., Verbyla, K. L., Morell, M. K. & Cavanagh, C. R. Use of a large multiparent wheat mapping population in genomic dissection of coleoptile and seedling growth. Plant Biotechnology Journal, 12, 219-230 (2014).
26. Snape, J. W. et al. Dissecting gene× environmental effects on wheat yields via QTL and physiological analysis. Euphytica, 154, 401-408 (2007).
27. Verma, A., Niranjana, M., Jha, S. K., Mallick, N., & Agarwal, P. QTL detection and putative candidate gene prediction for leaf rolling under moisture stress condition in wheat. Scientific reports, 10, 1-13 (2005).
28. Wu, X., Chang, X., & Jing, R. Genetic analysis of carbon isotope discrimination and its relation to yield in a wheat doubled haploid population. Journal of Integrative Plant Biology, 53, 719-730 (2011).
29. Yang, D. et al. Genetic dissection of flag leaf morphology in wheat (Triticum aestivum L.) under diverse water regimes. BMC genetics, 17, 1-15 (2016).
30. Zheng, B. S. et al. Using probe genotypes to dissect QTL× environment interactions for grain yield components in winter wheat. Theoretical and applied genetics, 121, 1501-1517 (2010).
31. Rehman Arif, M. A. et al. Mapping of QTLs associated with yield and yield related traits in durum wheat (Triticum durum Desf.) under irrigated and drought conditions. International journal of molecular sciences, 21, 2372; 10.3390/ijms21072372 (2020).
32. Bennett, D. et al. Detection of two major grain yield QTL in bread wheat (Triticum aestivum L.) under heat, drought and high yield potential environments. Theoretical and applied genetics, 125, 1473-1485 (2012b).
33. Liu, C. et al. Genetic dissection of heat and drought stress QTLs in phenology-controlled synthetic-derived recombinant inbred lines in spring wheat. Molecular breeding, 39, 1-18 (2019a).
34. Liu, C. et al. Genetic dissection of heat and drought stress QTLs in phenology-controlled synthetic-derived recombinant inbred lines in spring wheat. Molecular breeding, 39, 1-18 (2019b).
35. Pinto, R. S. et al. Heat and drought adaptive QTL in a wheat population designed to minimize confounding agronomic effects. Theoretical and applied genetics, 121, 1001-1021 (2010).
36. Pshenichnikova, T. A. et al. Regions of Chromosome 2A of Bread Wheat (Triticum aestivum L.) Associated with Variation in Physiological and Agronomical Traits under Contrasting Water Regimes. Plants, 10, 1023; 10.3390/plants10051023 (2021).
37. Rabbi, S. M. et al. Identification of main-effect and environmental interaction QTL and their candidate genes for drought tolerance in a wheat RIL population between two elite spring cultivars. Frontiers in genetics, 12, 941; doi.org/10.3389/fgene.2021.656037 (2021).
38. Salarpour, M. et al. Mapping QTL for agronomic and root traits in the Kukri/RAC875 wheat (Triticum aestivum L.) population under drought stress conditions. Euphytica, 216, 1-19 (2020).
39. Tura, H. et al. QTL analysis and fine mapping of a QTL for yield-related traits in wheat grown in dry and hot environments. Theoretical and Applied Genetics, 133, 239-257 (2020).
40. Verma, V., Foulkes, M. J., Worland, A. J., Sylvester-Bradley, R., Caligari, P. D. S., & Snape, J. W. Mapping quantitative trait loci for flag leaf senescence as a yield determinant in winter wheat under optimal and drought-stressed environments. Euphytica, 135, 255-263 (2004).
41. Zaïm, M. et al. Combining QTL analysis and genomic predictions for four durum wheat populations under drought conditions. Frontiers in genetics, 11, 316; 10.3389/fgene.2020.00316 (2020).
42. Zandipour, M., Majidi Hervan, E., Azadi, A., Khosroshahli, M. Etminan, A. A QTL hot spot region on chromosome 1B for nine important traits under terminal drought stress conditions in wheat. Cereal Research Communications, 48, 17-24 (2020).
43. Azam, F., Chang, X., & Jing, R. Mapping QTL for chlorophyll fluorescence kinetics parameters at seedling stage as indicators of heat tolerance in wheat. Euphytica, 202, 245-258 (2015).
44. Barakat, M. N. et al. Identification of genotyping-by-sequencing tags associated with bread-making quality traits in spring wheat under heat stress. Cereal Research Communications, 48, 347-353 (2020a).
45. Barakat, M. N. et al. Molecular detection of QTLs for flour quality traits in two doubled haploid populations in spring wheat under heat stress. Cereal Research Communications, 48, 525-532 (2020b).
46. Barakat, M. N et al. QTL analysis of farinograph and mixograph related traits in spring wheat under heat stress conditions. Molecular Biology Reports, 47, 5477-5486 (2020c).
47. Barakat, M. N. et al. Mapping wheat QTLS for grain yield related traits under high temperature stress. Genetika, 52, 1107-1125 (2020d).
48. Bhusal, N., Sharma, P., Sareen, S., & Sarial, A. K. Mapping QTLs for chlorophyll content and chlorophyll fluorescence in wheat under heat stress. Biologia plantarum, 62, 721-731 (2018).
49. Erena, M. F. et al.The WtmsDW locus on wheat chromosome 2B controls major natural variation for floret sterility responses to heat stress at booting stage. Frontiers in Plant Science,12, 635397; 10.3389/fpls.2021.635397 (2021).
50. Guan, P. et al. Global QTL analysis identifies genomic regions on chromosomes 4A and 4B harboring stable loci for yield-related traits across different environments in wheat (Triticum aestivum L.). Frontiers in Plant Science, 9, 529; 10.3389/fpls.2018.00529 (2018).
51. Hassan, F. S. C., Solouki, M., Fakheri, B. A., Nezhad, N. M., & Masoudi, B. Mapping QTLs for physiological and biochemical traits related to grain yield under control and terminal heat stress conditions in bread wheat (Triticum aestivum L.). Physiology and Molecular Biology of Plants, 24, 1231-1243 (2018).
52. Kumar, U. et al. Identification of QTLs for stay green trait in wheat (Triticum aestivum L.) in the ‘Chirya 3’×‘Sonalika’population. Euphytica, 174, 437-445 (2010).
53. Mason, R. E. et al. QTL associated with heat susceptibility index in wheat (Triticum aestivum L.) under short-term reproductive stage heat stress. Euphytica, 174, 423-436 (2010).
54. Mason, R. E., Mondal, S., Beecher, F. W., & Hays, D. B. Genetic loci linking improved heat tolerance in wheat (Triticum aestivum L.) to lower leaf and spike temperatures under controlled conditions. Euphytica, 180, 181-194 (2011).
55. Mason, R. E., Hays, D. B., Mondal, S., Ibrahim, A. M., & Basnet, B. R. QTL for yield, yield components and canopy temperature depression in wheat under late sown field conditions. Euphytica, 194, 243-259 (2013).
56. Mohammadi, V., Zali, A. A., & Bihamta, M. R. Mapping QTLs for heat tolerance in wheat. Journal of Agricultural Sience and Technology. 10, 261-267 (2008).
57. Mondal, S., Mason, R. E., Huggins, T., & Hays, D. B. QTL on wheat (Triticum aestivum L.) chromosomes 1B, 3D and 5A are associated with constitutive production of leaf cuticular wax and may contribute to lower leaf temperatures under heat stress. Euphytica, 201, 123-130 (2015).
58. Naruoka, Y. et al. Genetic analysis of green leaf duration in spring wheat. Crop Science, 52, 99-109 (2012).
59. Paliwal, R., Röder, M. S., Kumar, U., Srivastava, J. P., & Joshi, A. K. QTL mapping of terminal heat tolerance in hexaploid wheat (T. aestivum L.). Theoretical and Applied Genetics, 125, 561-575 (2012).
60. Sharma, D. et al. Mapping quantitative trait loci associated with grain filling duration and grain number under terminal heat stress in bread wheat (Triticum aestivum L.). Plant Breeding, 135, 538-545 (2016).
61. Sharma, D. K., Torp, A. M., Rosenqvist, E., Ottosen, C. O., & Andersen, S. B. QTLs and potential candidate genes for heat stress tolerance identified from the mapping populations specifically segregating for Fv/Fm in wheat. Frontiers in plant science, 8, 1668; 10.3389/fpls.2017.01668 (2017).
62. Shi, L. et al. Mapping and genetic overlapping of QTLs related to drought and heat tolerances in spring wheat. Preprint at https://assets.researchsquare.com/files/rs-280254/v1 (2021).
63. Shirdelmoghanloo, H. A. et al. QTL on the short arm of wheat (Triticum aestivum L.) chromosome 3B affects the stability of grain weight in plants exposed to a brief heat shock early in grain filling. BMC plant biology, 16,1-15 (2016).
64. Sunil, H. et al. QTL mapping for heat tolerance related traits using backcross inbred lines in wheat (Triticum aestivum L.). Preprint at krishi.icar.gov.in (2020)
65. Talukder, S. K. Mapping QTL for the traits associated with heat tolerance in wheat (Triticum aestivum L.). BMC genetics, 15, 1-13 (2014).
66. Tiwari, C. et al. Molecular mapping of high temperature tolerance in bread wheat adapted to the Eastern Gangetic Plain region of India. Field crops research, 154, 201-210 (2013).
67. Vijayalakshmi, K. et al. Modeling and mapping QTL for senescence-related traits in winter wheat under high temperature. Molecular Breeding, 26, 163-175 (2010).
68. Börner, A. et al. QTL analysis of falling number and seed longevity in wheat (Triticum aestivum L.). Journal of applied genetics, 59, 35-42 (2018).
69. Cabral, A. L. et al. Identification of candidate genes, regions and markers for pre-harvest sprouting resistance in wheat (Triticum aestivum L.). BMC plant biology, 14, 1-12 (2014).
70. Chen, C. X., Cai, S. B., & Bai, G. H. A major QTL controlling seed dormancy and pre-harvest sprouting resistance on chromosome 4A in a Chinese wheat landrace. Molecular Breeding, 21, 351-358 (2008).
71. Fofana, B. et al. Mapping quantitative trait loci controlling pre-harvest sprouting resistance in a red× white seeded spring wheat cross. Euphytica, 165, 509-521 (2009).
72. Groos, C. et al. Study of the relationship between pre-harvest sprouting and grain color by quantitative trait loci analysis in a white× red grain bread-wheat cross. Theoretical and Applied Genetics, 104, 39-47 (2002).
73. He, J. et al. Identification of QTLs and a Candidate Gene for Reducing Pre-Harvest Sprouting in Aegilops tauschii–Triticum aestivum Chromosome Segment Substitution Lines. International Journal of Molecular Sciences, 22, 3729 ; 10.3390/ijms22073729 (2021).
74. Imtiaz, M., Ogbonnaya, F. C., Oman, J., & van Ginkel, M. Characterization of quantitative trait loci controlling genetic variation for preharvest sprouting in synthetic backcross-derived wheat lines. Genetics, 178, 1725-1736 (2008).
75. Jiang, Y. F. et al. Quantitative trait locus mapping for seed dormancy in different post-ripening stages in a Tibetan semi-wild wheat (Triticum aestivum ssp. tibetanum Shao). Euphytica, 203, 557-567 (2015).
76. Kato, K., Nakamura, W., Tabiki, T., Miura, H., & Sawada, S. Detection of loci controlling seed dormancy on group 4 chromosomes of wheat and comparative mapping with rice and barley genomes. Theoretical and Applied Genetics, 102, 980-985 (2001).
77. Kim, K. H. et al. Mapping of QTL for pre-harvest sprouting resistance and seed dormancy in a doubled haploid population. Plant Breeding and Biotechnology, 2, 247-256 (2014).
78. Kulwal, P. L. et al. Mapping of a major QTL for pre-harvest sprouting tolerance on chromosome 3A in bread wheat. Theoretical and Applied Genetics, 111, 1052-1059 (2005).
79. Kumar, A. et al. QTL analysis for grain colour and pre-harvest sprouting in bread wheat. Plant science, 177, 114-122 (2009).
80. Kumar, S. et al. Maximizing the identification of QTL for pre-harvest sprouting resistance using seed dormancy measures in a white-grained hexaploid wheat population. Euphytica, 205, 287-309 (2015).
81. Lin, M., Cai, S., Wang, S., Liu, S., Zhang, G., & Bai, G. Genotyping-by-sequencing (GBS) identified SNP tightly linked to QTL for pre-harvest sprouting resistance. Theoretical and Applied Genetics, 128, 1385-1395 (2015).
82. Liton, M. M. et al. Identification of loci for pre-harvest sprouting resistance in the highly dormant spring wheat RL4137. Theoretical and Applied Genetics, 134, 113-124 (2021).
83. Liu, S., Cai, S., Graybosch, R., Chen, C., & Bai, G. Quantitative trait loci for resistance to pre-harvest sprouting in US hard white winter wheat Rio Blanco. Theoretical and applied genetics, 117, 691-699 (2008).
84. Miao, X. L. et al. Mapping quantitative trait loci for pre-harvest sprouting resistance in white-grained winter wheat line CA 0431. Crop and Pasture Science, 64, 573-579 (2013).
85. Munkvold, J. D., Tanaka, J., Benscher, D., & Sorrells, M. E. Mapping quantitative trait loci for preharvest sprouting resistance in white wheat. Theoretical and applied genetics, 119, 1223-1239 (2009).
86. Nakamura, S., Komatsuda, T., & Miura, H. Mapping diploid wheat homologues of Arabidopsis seed ABA signaling genes and QTLs for seed dormancy. Theoretical and Applied Genetics, 114, 1129-1139 (2007).
87. Osa, M. et al. Mapping QTLs for seed dormancy and the Vp1 homologue on chromosome 3A in wheat. Theoretical and Applied Genetics, 106, 1491-1496 (2003).
88. Rasul, G. et al. Mapping QTLs for pre-harvest sprouting traits in the spring wheat cross ‘RL4452/AC Domain’. Euphytica, 168, 363-378 (2009).
89. Singh, R., Matus-Cádiz, M., Båga, M., Hucl, P., & Chibbar, R. N. Identification of genomic regions associated with seed dormancy in white-grained wheat. Euphytica, 174, 391-408 (2010).
90. Singh, A. K. et al. Genetics of pre-harvest sprouting resistance in a cross of Canadian adapted durum wheat genotypes. Molecular Breeding, 33, 919-929 (2014).
91. Xiao-bo, R., Xiu-jin, L., Deng-cai, L., Jia-li, W., & You-liang, Z. Mapping QTLs for pre-harvest sprouting tolerance on chromosome 2D in a synthetic hexaploid wheat× common wheat cross. Journal of applied genetics, 49, 333-341 (2008).
92. Yang, J. et al. Identification of qPHS. sicau-1B and qPHS. sicau-3D from synthetic wheat for pre-harvest sprouting resistance wheat improvement. Molecular Breeding, 39,1-12 (2019).
93. Zanetti, S., Winzeler, M., Keller, M., Keller, B., & Messmer, M. Genetic analysis of pre-harvest sprouting resistance in a wheat x spelt cross. Crop Science, 40, 1406-1406 (2000).
94. Amin, A. Y. M. A. N., & Diab, A. A. QTL mapping of wheat (Triticum aestivum L.) in response to salt stress. International Journal of Bio-Technology and Research, 3, 47-60 (2013).
95. Asif, M. A. et al. Mapping of novel salt tolerance QTL in an Excalibur× Kukri doubled haploid wheat population. Theoretical and Applied Genetics, 131, 2179-2196 (2018).
96. Asif, M. A. et al. Identification of salt tolerance QTL in a wheat RIL mapping population using destructive and non-destructive phenotyping. Functional Plant Biology, 48, 131-140 (2020).
97. Azadi, A. et al. QTL mapping of yield and yield components under normal and salt-stress conditions in bread wheat (Triticum aestivum L.). Plant Molecular Biology Reporter, 33,102-120 (2015).
98. Batool, N., Ilyas, N., Shahzad, A., Hauser, B. A., & Arshad, M. Quantitative trait loci (QTLs) mapping for salt stress tolerance in wheat at germination stage. Pakistan Journal of Agricultural Sciences, 55, 47-55 (2018).
99. De León, J. L. D. et al. Quantitative trait loci associated with salinity tolerance in field grown bread wheat. Euphytica, 181, 371-383 (2011).
100. Devi, R. et al. QTL mapping for salt tolerance associated traits in wheat (Triticum aestivum L.). Euphytica, 215, 1-23 (2019).
101. Genc, Y. et al. Sodium exclusion QTL associated with improved seedling growth in bread wheat under salinity stress. Theoretical and Applied Genetics, 121, 877-894 (2010).
102. Ghaedrahmati, M. et al. Mapping QTLs associated with salt tolerance related traits in seedling stage of wheat (Triticum aestivum L.). Journal of Agricultural Science and Technology, 16, 1413-1428 (2018).
103. Hussain, B., Lucas, S. J., Ozturk, L., & Budak, H. Mapping QTLs conferring salt tolerance and micronutrient concentrations at seedling stage in wheat. Scientific reports, 7, 1-14 (2017).
104. Ilyas, N. et al.Quantitative trait loci (QTL) mapping for physiological and biochemical attributes in a Pasban90/Frontana recombinant inbred lines (RILs) population of wheat (Triticum aestivum) under salt stress condition. Saudi journal of biological sciences, 27, 341-351 (2020).
105. Jahani, M., Mohammadi-Nejad, G., Nakhoda, B., & Rieseberg, L. H. Genetic dissection of epistatic and QTL by environment interaction effects in three bread wheat genetic backgrounds for yield-related traits under saline conditions. Euphytica, 215, 1-25 (2019).
106. Luo, Q. et al. Mapping QTL for agronomic traits under two levels of salt stress in a new constructed RIL wheat population. Theoretical and Applied Genetics, 134, 171-189 (2021).
107. Ma, L., Zhou, E., Huo, N., Zhou, R., Wang, G., & Jia, J. Genetic analysis of salt tolerance in a recombinant inbred population of wheat (Triticum aestivum L.). Euphytica, 153, 109-117 (2007).
108. Masoudi, B. et al. QTL mapping of salt tolerance traits with different effects at the seedling stage of bread wheat. Plant molecular biology reporter, 33, 1790-1803 (2015).
109. Masoudi, B. et al. Study of QTLs linked to awn length and their relationships with chloroplasts under control and saline environments in bread wheat. Genes & genomics, 41, 223-231 (2019).
110. Narjesi, V. et al. Analysis of quantitative trait loci (QTL) for grain yield and agronomic traits in wheat (Triticum aestivum L.) under normal and salt-stress conditions. Plant Molecular Biology Reporter, 33, 2030-2040 (2015).
111. Nezhad, N. M. et al. Mapping QTLs with main and epistatic effect on Seri ‘M82× Babax ‘wheat population under salt stress. Euphytica, 215, 1-19 (2019).
112. Xu, Y. F. et al.Mapping QTLs with epistatic effects and QTL× treatment interactions for salt tolerance at seedling stage of wheat. Euphytica, 186, 233-245 (2012).
113. Ballesteros, D.C. et al.Tolerance of wheat to vegetative stage soil waterlogging is conditioned by both constitutive and adaptive QTL. Euphytica, 201,329-343 (2015).
113. Xu, Y. et al. Mapping QTL s for salt tolerance with additive, epistatic and QTL× treatment interaction effects at seedling stage in wheat. Plant Breeding, 132, 276-283 (2013).
115. Ma, Y. U. et al. QTLs for waterlogging tolerance at germination and seedling stages in population of recombinant inbred lines derived from a cross between synthetic and cultivated wheat genotypes. Journal of Integrative Agriculture, 13, 31-39 (2014).

## Sheet: Table S3
Table S3 Characteristics of consensus map
Chromosome	Number of markers	Length	Marker density
1A	5167	298	17.34
1B	7901	187.21	42.2
1D	3269	220.14	14.85
2A	4780	369.99	12.92
2B	9530	318.52	29.92
2D	3329	417.3	7.97
3A	4112	391.86	10.49
3B	5880	271.12	21.68
3D	3352	285.1	11.75
4A	4431	314.92	14.07
4B	3377	91.11	37.06
4D	1219	284.74	4.28
5A	4992	370.14	13.48
5B	7014	373.6	18.77
5D	3200	245.06	13.06
6A	5469	384.7	14.21
6B	6759	224.02	30.17
6D	2113	377.4	5.6
7A	5729	446.7	12.82
7B	5898	425.27	13.87
7D	3093	350.09	8.83

## Sheet: Table S4
Table S4 Detailed information on MQTLs detected in the current study
MQTL	Chromosome	Peak position	CI 95% (cM)	Start (cM)	End (bp)	Left marker	Right marker	Start (bp)	End (bp)	Number of QTLs	QTLs included	Number of studies	Average LOD	Average PVE	Associated stress
MQTL1A.1	1A	43.93	1.51	43.175	44.685	BS00059424_51	BS00011810_51	2540776	3760680	7	AYALEW2017_RL_DST_1AS, LIU2019_TGW_DHST_1A, Ma2007_SDWI_SST_1A.1, Ma2007_SDWI_SST_1A.2, Narjesi2015_PL_SST_1A, Salarpour2020_DH_DHST_1A, Tura2020_GY_DHST_1A	6	3.09	10.93	D+H (3), DS (1), SS (3)
MQTL1A.2	1A	60.85	2.45	59.625	62.075	BS00082567_51	BS00110974_51	4053566	6153157	5	Amin2013_GR_SST_1A, EL-FEKI2018_200KW_DST_1A, Singh2010_PHSI_PHSR_1A, Zandipour2020_Pdl_DHST_1A, Zandipour2020_Stw_DHST_1A	4	4.07	7.56	D+H (2), DS (1), PHS (1), SS (1)
MQTL1A.3	1A	110.2	1.88	109.26	111.14	BS00067652_51	BS00069145_51	505338262	510353970	24	Barakat2020b_Fl.m_HST_1A, Barakat2020b_FN_HST_1A, BARAKAT2020c_MHC8min_HST_1A, BARAKAT2020c_MPH_HST_1A, BARAKAT2020d_GFR_HST_1A, BARAKAT2020d_GY_HST_1A.1, BARAKAT2020d_GY_HST_1A.2, BARAKAT2020d_KN_HST_1A.2, BARAKAT2020d_KW_HST_1A, EL-FEKI2018_SL_DST_1A, Farokhzadeh2019_FLL_AS_1A, Farokhzadeh2020_DMA_AS_1A, Farokhzadeh2020_FSN_AS_1A, Farokhzadeh2020_ROL_AS_1A, KUMAR2010_SG_HST_1A, LI2020_GW.MS_DST…	12	3.72	11.82	AL (4), D+H (2), DS (5), HS (11), SS (2)
MQTL1A.4	1A	114.53	0.57	114.245	114.815	Excalibur_c3475_113	BS00079538_51	506855550	508925214	5	Asif2018_SIC_SST_1A.1, Asif2018_SIC_SST_1A.2, BARAKAT2020c_FTI_HST_1A, Farokhzadeh2020_SPAD_AS_1A, Hussain2017_SsuC_SST_1A	4	3	36.06	AS (1), HS (1), SS (3)
MQTL1A.5	1A	120.8	2.15	119.725	121.875	Kukri_c54678_88	RAC875_c80876_67	513625837	515553365	16	AZAM2016_Fm.MF_HST_1A.1, AZAM2016_Fm.MF_HST_1A.2, AZAM2016_Fv.MQEofPSII_HST_1A, AZAM2016_FV.VF_HST_1A.1, AZAM2016_FV.VF_HST_1A.2, AZAM2016_FV.VF_HST_1A.4, AZAM2016_FV.VF_HST_1A.5, CHEN2019_KW/Th.R_DST_1A, Erenae2021_Day.Anth_HSTT_1A, Ghaedrahmait2018_SFW_SST_1A.1, Ghaedrahmait2018_SFW_SST_1A.3, Masoudi2015_SDW_SST_1A, Masoudi2015_SFW_SST_1A, Masoudi2015_SH_SST_1A, Salarpour2020_RFW_DHST_1A, Singh…	7	3	6.46	D+H (1), DS (1), HS (8), PHS (1), (5)
MQTL1A.6	1A	141.04	4.28	138.9	143.18	BS00039377_51	IAAV4820	522501028	575215681	6	AZAM2016_Fm.MF_HST_1A.3, BARAKAT2020c_FWA_HST_1A, Genc2010_LS_SST_1A.1, Genc2010_LS_SST_1A.2, Genc2010_TN_SST_1A, Kumar2015_GIPHSR_1A.1	4	3	8.75	HS (2), PHS (1), SS (3)
MQTL1A.7	1A	159.38	1.98	158.39	160.37	wsnp_Ex_c6563_11378915	BS00067741_51	533447403	590003251	5	Ghaedrahmait2018_SFW_SST_1A.2, Ghaedrahmait2018_SFW_SST_1A.4, Luo2021_SN/P_SST_1A, Ma2014_SDWI_WLS_1A.1, Ma2014_SDWI_WLS_1A.2	3	2.89	10.82	SS (3), WS (2)
MQTL1A.8	1A	182.59	0.37	182.405	182.775	Xwmc630	Tdurum_contig11106_264	436398182	554208280	6	Devi2019_GY_SST_1A, Genc2013_SIC_SST_1A, Genc2013_TGW_SST_1A, Kumar2009_PHSI_PHSR_1A, Ma2014_GR_WLS_1A, Nehzad2019_Ch.F_SST_1A	5	2.92	7.04	PHS (1), SS (4), WS (1)
MQTL1B.1	1B	15.32	1.08	14.78	15.86	AX-95086602	AX-94381968	9598565	14510662	10	Barakat2020b_Fl.m_HST_1B, BARAKAT2020d_GFR_HST_1B, Luo2021_KW_SST_1D, MOHAMMADI2008_SSI_HST_1B, SHARMA2016_GFD_HST_1B.1, SHARMA2016_GFD_HST_1B.2, Singh2014_PHSI_PHSR_1B, TALUKDER2014_Ch.C_HST_1B.1, TALUKDER2014_Ch.C_HST_1B.2, TIWARI2013_HSIforDA_HST_1B	7	3.8	15.17	HS (8), PHS (1), SS (1)
MQTL1B.2	1B	61.67	0.1	61.62	61.72	RAC875_c16292_499	BS00067024_51	546325923	579712768	14	BARAKAT2020d_GY_HST_1B.1, BARAKAT2020d_GY_HST_1B.2, BARAKAT2020d_KN_HST_1B, DeLeon2011_EW_SST_1B, DeLeon2011_GN_SST_1B, EL-FEKI2018_200KW_DST_1B.1, EL-FEKI2018_DH_DST_1B, EL-FEKI2018_GFD_DST_1B, EL-FEKI2018_LL_DST_1B, GAHALUT2017_PT.m2_DST_1B, Masoudi2019_BY_SST_1B, Masoudi2019_GY_SST_1B, REBETZKE2008_CID_DST_1BL.1, REBETZKE2014_Co.L1_DST_1BS	6	3.26	7.95	DS (7), HS (2), SS (4)
MQTL1B.3	1B	65.83	0.27	65.695	65.965	BS00082577_51	RFL_Contig5937_1699	623730625	688767326	37	Azadi2015_GN/S_SST_1B.1, Azadi2015_GN/S_SST_1B.2, Azadi2015_SL_SST_1B, Barakat2020a_BSLV_HST_1B, DeLeon2011_EL_SST_1B, EL-FEKI2018_200KW_DST_1B.2, EL-FEKI2018_DPM_DST_1B, EL-FEKI2018_HI_DST_1B, EL-FEKI2018_LW_DST_1B, Erenae2021_Floret.Fer_HST_1B, Farokhzadeh2020_FSN_AS_1B, Farokhzadeh2020_SPAD_AS_1B, GAHALUT2017_DA_DST_1B, GAHALUT2017_G%_DST_1B, GAHALUT2017_GFD_DST_1B, Ilyas2020_Pr_SST_1B, Ilyas2…	17	3.05	7.89	AS (2), D+H (7), DS (13), HS (3), PHS (2), SS (10)
MQTL1B.4	1B	75.13	4.53	72.865	77.395	wsnp_CAP11_c631_419930	BS00034925_51	443563523	477393926	16	Batool2018_DW_SST_1B, Devi2019_SC_SST_1B.2, Genc2013_PIC_SST_1B, MASON2011_HISforKW.MS_HST_1B, MCINTYRE2010_%Scr_DST_1B, MCINTYRE2010_DH_DST_1B, MCINTYRE2010_HI_DST_1B, MCINTYRE2010_K/m2_DST_1B, MCINTYRE2010_S/m2_DST_1B.2, Zandipour2020_BY_DHST_1B, Zandipour2020_GY_DHST_1B, Zandipour2020_PH_DHST_1B, Zandipour2020_SL_DHST_1B, Zandipour2020_Stw_DHST_1B, Zandipour2020_SW_DHST_1B, Zandipour2020_TKW_D…	6	3.58	9.32	D+H (7), DS (5), HS (1), SS (3)
MQTL1B.5	1B	91.42	0.68	91.08	91.76	BS00067512_51	BS00022742_51	530061223	543517552	9	Arif2020_Tkw_DHST_1B, Barakat2020a_BBS_HST_1B, Kumar2015_GIPHSR_1B, Masoudi2015_SDW_SST_1B, Masoudi2015_SH_SST_1B, PINTO2010_GY_DHST_1B, Tura2020_GY_DHST_1B.1, Tura2020_GY_DHST_1B.2, Tura2020_GY_DHST_1B.3	6	2.91	9.54	D+H (5), HS (1), PHS (1), SS (2)
MQTL1B.6	1B	110.89	3.32	109.23	112.55	AX-94382911	AX-94462160	647227955	654027917	14	AZAM2016_Fo.IF_HST_1B.1, AZAM2016_Fo.IF_HST_1B.2, AZAM2016_Fo.IF_HST_1B.3, BARAKAT2020c_MHC8min_HST_1B, BENNETT2012_Y_DHST_1B, Devi2019_SC_SST_1B.1, Jiang2015_Dr_PHSR_1B, LI2020_WSC.AS_DST_1B, LI2020_WSC.M_DST_1B, LI2020_WSCRR.PA_DST_1B.1, LI2020_WSCRR.PA_DST_1B.2, LI2020_WSCRR.PrA_DST_1B, NEHZAD2012_TKW_DST_1B, Xu2013_SPI/SICR_SST_1B	8	3	6.18	D+H (1), DS (6), HS (4), PHS (1), SS (2)
MQTL1B.7	1B	166.44	2.12	165.38	167.5	Excalibur_c39191_82	BS00066508_51	371449132	390707718	8	Barakat2020b_FN_HST_1B, BARAKAT2020c_FWA_HST_1B, BENNETT2012_GY_DST_1B.2, CHEN2019_Kyh_DST_1B, Sunil2020_B_HST_1B, Sunil2020_NDVI_HST_1B.1, Sunil2020_NDVI_HST_1B.2, Xu2012_MRL_SST_1B	6	3	8.44	DS (2), HS (5), SS (1)
MQTL1D.1	1D	22.18	2.85	20.755	23.605	AX-95166078	Excalibur_c9421_163	6731893	7209548	5	Azadi2015_GN/S_SST_1D.1, Azadi2015_GN/S_SST_1D.2, Farokhzadeh2020_TGW_AS_1D.2, Kumar2015_GIPHSR_1D, MATHEWS2008_GY_DST_1D.2	4	3	12.64	AS (1), DS (1), PHS (1), SS (2)
MQTL1D.2	1D	47.84	2.14	46.77	48.91	AX-95211614	AX-95145276	18073520	18578926	8	Amin2013_LDW_SST_1D, Amin2013_TDW_SST_1D, CHEN2019_KW/Th.R_DST_1D, Genc2010_PIC_SST_1D, Hassn2018_MEPh.II_HST_1D, LIU2019_NDVI.GFS_DHST_1D, SHARMA2017_Fv/Fm.MQEofPSII_HST_1D, Zandipour2020_Gnu_DHST_1D	7	3.12	8.23	D+H (2), DS (1), HS (2), SS (3)
MQTL1D.3	1D	78.61	4.68	76.27	80.95	AX-94384190	RAC875_c25212_173	399263572	412158878	7	Amin2013_NS/S_SST_1D, Amin2013_TGN/P_SST_1D.1, Amin2013_TGN/P_SST_1D.2, Farokhzadeh2019_GY_AS_1D, Farokhzadeh2020_DMA_AS_1D, TIWARI2013_HSIforCT_HST_1D, TIWARI2013_HSIforGY_HST_1D	3	3	12.63	AS (2), HS (2), SS (3)
MQTL1D.4	1D	91.38	1.16	90.8	91.96	BS00110144_51	AX-94558596	452289268	463471945	24	Azadi2015_SL_SST_1D, Azadi2015_Y_SST_1D, Ballesteros2015_Spad2_WLS_1D.3, Ballesteros2015_Spad3_WLS_1D.1, Ballesteros2015_Spadpost_WLS_1D.2, Barakat2020b_Fl.m_HST_1D, BARAKAT2020d_GFD_HST_1D.1, BARAKAT2020d_GFD_HST_1D.2, BARAKAT2020d_GFD_HST_1D.3, BARAKAT2020d_GY_HST_1D, Farokhzadeh2019_Al_AS_1D, Farokhzadeh2020_Al_AS_1D, Farokhzadeh2020_GY_AS_1D, Farokhzadeh2020_PHT_AS_1D.1, Farokhzadeh2020_PHT_A…	11	3.22	16.39	AS (7), D+H (2), DS (1), HS (5), SS (6), WS (3)
MQTL1D.5	1D	95.55	0.64	95.23	95.87	GENE-0331_121	AX-94443290	412660953	464823352	9	Luo2021_HI_SST_1D, GAHALUT2017_DM_DST_1D, Ghaedrahmait2018_SFW_SST_1D.1, Ghaedrahmait2018_SFW_SST_1D.2, Luo2021_KL_SST_1D, Luo2021_L/WK_SST_1D, Luo2021_PK_SST_1D, Nehzad2019_TGW_SST_1D, Xu2013_TDW_SST_1D	6	3.04	4.98	DS (1), SS (8)
MQTL1D.6	1D	104.34	0.88	103.9	104.78	AX-94897364	AX-95013128	465537363	467629543	7	Barakat2020b_FN_HST_1D, BARAKAT2020c_FTI_HST_1D, Hussain2017_RcoC_SST_1D, Hussain2017_SphC_SST_1D, TALUKDER2014_Ch.C_HST_1D, TALUKDER2014_PMD_HST_1D, TALUKDER2014_Th.MD_HST_1D	4	3	8.99	HS (5), SS (2)
MQTL1D.7	1D	136.87	0.57	136.585	137.155	AX-94658586	AX-94718285	481501398	484140954	3	EL-FEKI2018_SL_DST_1A, Nehzad2019_DA_SST_1D, Nehzad2019_DH_SST_1D	2	2.97	4.88	DS (1), SS (2)
MQTL1D.8	1D	153.25	5.59	150.455	156.045	BobWhite_c14422_282	BobWhite_c33208_98	484409324	490927502	5	Liton2020_SGI_PHSR_1D.1, Liton2020_SGI_PHSR_1D.2, Liton2020_SGI_PHSR_1D.3, Liton2020_SGI_PHSR_1D.4, Luo2021_SPLN/S_SST_1D	2	3.52	2.9	PHS (4), SS (1)
MQTL2A.1	2A	86.54	2.68	85.2	87.88	RAC875_c7739_229	Excalibur_rep_c112367_293	16402442	16720913	14	BARAKAT2020d_GFR_HST_2A, BARAKAT2020d_GY_HST_2A.2, BARAKAT2020d_KN_HST_2A.1, BARAKAT2020d_KW_HST_2A.4, BENNETT2012_GY_DST_2A, GAHALUT2017_GFD_DST_2A, Hussain2017_RMC_SST_2A.1, Hussain2017_RsuC_SST_2A, Masoudi2015_SPIC_SST_2A, Narjesi2015_EW_SST_2A, Vijayalakshmi2010_25%Gr_HST_2A.3, Vijayalakshmi2010_25%Gr_HST_2A.5, Vijayalakshmi2010_25%Gr_HST2A.2, Vijayalakshmi2010_MRS_HST_2A.2	7	4.21	11.59	DS (2), HS (8), SS (4)
MQTL2A.2	2A	120.39	0.66	120.06	120.72	Tdurum_contig10785_816	Excalibur_rep_c106338_424	13135250	16432790	14	Arif2020_Hd_DHST_2A, DeLeon2011_M_SST_2A.1, Farokhzadeh2019_CTDgf_AS_2A, Farokhzadeh2019_Ctgf_AS_2A, Farokhzadeh2019_FLL_AS_2A.1, Farokhzadeh2019_WSC_AS_2A.1, Farokhzadeh2019_WSC_AS_2A.2, Hussain2017_RIC_SST_2A, Hussain2017_RMC_SST_2A.2, Hussain2017_RSE_SST_2A, Hussain2017_RZC_SST_2A, Hussain2017_SPC_SST_2A, Luo2021_SN/P_SST_2A, Tura2020_GY_DHST_2A.1	6	2.94	15.67	AS (5), D+H (2), SS (7)
MQTL2A.3	2A	136.06	0.36	135.88	136.24	RAC875_c2965_1689	BS00067684_51	16085684	24150379	100	Arif2020_Gy_DHST_2A.1, Arif2020_Gy_DHST_2A.2, Arif2020_Ph_DHST_2A, Arif2020_Phr_DHST_2A.1, Arif2020_Phr_DHST_2A.2, Arif2020_SwD_DHST_2A, Arif2020_Wue_DHST_2A, Asif2021_Cl_SST_2A, Asif2021_Na+_SST_2A, Azadi2015_SKLN/S_SST_2A, AZAM2016_Fv.MQEofPSII_HST_2A, Barakat2020b_DGC_HST_2A, BARAKAT2020d_GY_HST_2A.1, BARAKAT2020d_KN_HST_2A.2, BARAKAT2020d_KW_HST_2A.1, BARAKAT2020d_KW_HST_2A.2, BARAKAT2020d_KW…	24	3.07	11.35	AS (1), D+H (52), DS (9), HS (22), SS (16)
MQTL2A.4	2A	138.47	1.62	137.66	139.28	RAC875_c2965_1689	BS00067684_51	16085684	24150379	5	Batool2018_GI_SST_2A.1, Batool2018_GI_SST_2A.2, Batool2018_SVI_SST_2A, BENNETT2012_Y_DHST_2A, Shi2021_CC_DHST_2A.4	3	3	10.8	D+H (2), SS (3)
MQTL2A.5	2A	157.85	0.08	157.81	157.89	wsnp_Ex_c770_1514612	Excalibur_c3084_1843	24059974	24150379	44	Ballesteros2015_Rlength_WLS_2A, Ballesteros2015_Sdbio_WLS_2A, Ballesteros2015_Sdbio_WLS_2A.2, Ballesteros2015_Sfbio_WLS_2A.2, Ballesteros2015_Spad4_WLS_2A, Barakat2020a_BBS_HST_2A.1, Barakat2020a_BSLV_HST_2A.1, Barakat2020b_Fl.m_HST_2A, Barakat2020b_GI_HST_2A, BARAKAT2020c_MHC8min_HST_2A, BARAKAT2020c_MPT_HST_2A, Batool2018_FW_SST_2A, BHUSAL2017_GF/S_HST_2A.1, BHUSAL2017_GFR_HST_2A, BHUSAL2017_GW…	14	3.17	10.7	AS (1), D+H (1), HS (27), SS (10), WS (5)
MQTL2B.1	2B	24.01	3.69	22.165	25.855	RAC875_c19225_523	BobWhite_c9690_94	743729225	748973789	5	Barakat2020b_DGC_HST_2B, Ghaedrahmait2018_SH_SST_2B.1, PALIWAL2012_HSIforGFD_HST_2B, PALIWAL2012_HSIforTGW_HST_2B, Singh2010_PHSI_PHSR_2B	4	3	13.07	HS (3), PHS (1), SS (1)
MQTL2B.2	2B	60.6	0.44	60.38	60.82	Kukri_c54653_270	Kukri_rep_c103873_143	765082297	771191218	5	Asif2018_PIC_SST_2B.1, CHEN2019_KW/Th.R_DST_2B, Luo2021_PH_SST_2B, Tura2020_GY_DHST_2B.2, Tura2020_TKW_DHST_2B.1	4	3	8.07	D+H (2), DS (1), SS (2)
MQTL2B.3	2B	63.88	0.2	63.78	63.98	BobWhite_c31708_99	Excalibur_c4349_1050	108238093	759818077	84	Amin2013_PI/SIR_SST_2B, Amin2013_SIC_SST_2B, Arif2020_Ph_DHST_2B, Arif2020_Sc_DHST_2B, Arif2020_SID_DHST_2B, Arif2020_Tr_DHST_2B, Arif2020_Wue_DHST_2B, Azadi2015_GN/S_SST_2B.1, Azadi2015_GN/S_SST_2B.2, Azadi2015_TGW_SST_2B, Azadi2015_Y_SST_2B..2, Azadi2015_Y_SST_2B.1, Azadi2015_Y_SST_2B.2, Ballesteros2015_Rlength_WLS_2BS, Ballesteros2015_Sdbio_WLS_2B.1, Ballesteros2015_Sfbio_WLS_2BS, Ballesteros2…	34	3.36	10.12	AS (5), D+H (18), DS (10), HS (22), PHS (4), SS (20), (WS (4)
MQTL2B.4	2B	67.15	1.31	66.495	67.805	Kukri_c34861_523	Kukri_c5497_312	58675214	58845525	13	Azadi2015_Y_SST_2B..1, Farokhzadeh2019_Ctgf_AS_2B.1, Farokhzadeh2019_Ctgf_AS_2B.2, Farokhzadeh2020_Ctm_AS_2B, Liu2008_PHSI_PHSR_2B.1, LIU2019_CTVS_DHST_2B, MASON2010_HSIforKN.MA_HST_2B, MCINTYRE2010_SKW_DST_2B, Narjesi2015_DH_SST_2B, PINTO2010_NDVI.GF_DHST_2B-a, REBETZKE2008_CID_DST_2BS.1, Tura2020_GY_DHST_2B.1, ZaÃ¯m2020_TKW_DHST_2B	12	3.13	8.01	AS (3), D+H (4), DS (2), HS (1), PHS (1), SS (2)
MQTL2B.5	2B	70.63	0.68	70.29	70.97	BS00063589_51	RAC875_c27650_138	758942614	770070170	6	Ballesteros2015_Rlengthfti_WLS_2B, Genc2010_SIC_SST_2B.2, LIU2019_DH_DHST_2B, MATHEWS2008_DTH_DST_2B, MATHEWS2008_H_DST_2B, Tura2020_GY_DHST_2B.3	5	3.1	8.51	D+H (2), DS (2), SS (1), WS (1)
MQTL2B.6	2B	79.9	0.5	79.65	80.15	RAC875_c98387_130	Kukri_rep_c109981_150	144654761	766233789	16	Asif2018_PIC_SST_2B.2, BENNETT2012_Y_DHST_2B.5, Erenae2021_Floret.Fer_HST_2B, Kumar2015_GIPHSR_2B, Ma2014_DW_WLS_2B, Ma2014_RDW_WLS_2B.1, Ma2014_RDW_WLS_2B.2, Ma2014_RDWI_WLS_2B, Ma2014_SDW_WLS_2B.1, MCINTYRE2010_H_DST_2B, MCINTYRE2010_TW_DST_2B, Tura2020_TKW_DHST_2B.2, Xu2012_RSIC_SST_2B, Xu2012_SPCR_SST_2B, Xu2013_RPIC_SST_2B, Xu2013_SPIC_SST_2B	9	4.39	11.76	D+H (2), DS (2), HS (1), PHS (1), SS (5), WS (5)
MQTL2B.7	2B	97.36	0.11	97.305	97.415	AX-111567244	Kukri_rep_c84808_109	198072648	765897725	19	BARAKAT2020c_MHC8min_HST_2B, BARAKAT2020c_MHC8min_HST_2B.2, BARAKAT2020c_MPT_HST_2B.1, Hassn2018_CC_HST_2B, Hassn2018_GY_HST_2B, Hussain2017_RBC_SST_2B, Ilyas2020_OP_SST_2B, Luo2021_KL_SST_2B, Luo2021_KW_SST_2B, Luo2021_L/WK_SST_2B.2, Luo2021_PK_SST_2B, Luo2021_SL_SST_2B, Masoudi2015_RPIC_SST_2B, Masoudi2015_SPI/SICR_SST_2B.1, Masoudi2015_SPI/SICR_SST_2B.2, SHARMA2016_GN/S_HST_2B.1, Shi2021_CC_DH…	9	3	8.43	D+H (1), HS (8), SS (10)
MQTL2D.1	2D	28.09	1.57	27.305	28.875	wPt-6343	IAAV298	1668981	35064359	20	Azadi2015_Y_SST_2D.1, BARAKAT2020c_FDDT_HST_2D, Genc2013_GN/m2_SST_2D.2, Genc2013_M_SST_2D, Genc2013_PH_SST_2D.2, Genc2013_TGW_SST_2D, Ilyas2020_P/SR_SST_2D, MASON2013_DH_HST_2D, MASON2013_DM_HST_2D, MASON2013_HI_HST_2D, MASON2013_HSI_HST_2D, MASON2013_KD_HST_2D, MASON2013_KH_HST_2D, MASON2013_KW/S_HST_2D, MASON2013_SKW_HST_2D, MASON2013_TKW_HST_2D, MASON2013_Y_HST_2D, Masoudi2015_SPI/SICR_SST_2D…	7	3	14.43	HS (11), PHS (2), SS (7)
MQTL2D.2	2D	49.73	1.39	49.035	50.425	Xbarc124	TA015657-0632	5228089	25351629	22	Azadi2015_SKLN/S_SST_2D, Azadi2015_SL_SST_2D, Azadi2015_TGW_SST_2D.2, BARAKAT2020c_MHC8min_HST_2D.2, CHEN2019_KL_DST_2D, CHEN2019_KW_DST_2D, EL-FEKI2018_200KW_DST_2D.1, EL-FEKI2018_LW_DST_2D, Hassn2018_GY_HST_2D, Ma2007_RRSL_SST_2D.1, Ma2007_RRSL_SST_2D.2, MASON2011_DM_HST_2D, MASON2011_HISforSKW.MS_HST_2D.2, MASON2011_TD.MS_HST_2D.2, Tura2020_TKW_DHST_2DHST, ZHEENG2010_KN_DST_2D.1, ZHEENG2010_KN…	9	3.09	9.7	D+H (1), DS (11), HS (5), SS (5)
MQTL2D.3	2D	52.44	0.58	52.15	52.73	D_GA8KES401CIV9Z_240	TA015657-0632	24975728	25351629	34	Azadi2015_TGW_SST_2D, BENNETT2012_Y_DHST_2D.1, BENNETT2012_Y_DHST_2D.2, BENNETT2012_Y_DHST_2D.3, BENNETT2012_Y_DHST_2D.4, BHUSAL2018_IF0DAA_HST_2D, BHUSAL2018_VF7DAA_HST_2D.1, Devi2019_GY_SST_2D, Devi2019_PC_SST_22D, Devi2019_PH_SST_2D.1, Devi2019_PH_SST_2D.2, Devi2019_Pr.C_SST_2D, Devi2019_SC_SST_7D, Devi2019_TGW_SST_2D.1, Devi2019_TGW_SST_2D.2, Devi2019_TGW_SST_2D.3, Farokhzadeh2019_Al_AS_2D, F…	11	3	18.58	AS (4), D+H (5), DS (4), HS (8), SS (13)
MQTL2D.4	2D	61.34	0.08	61.3	61.38	Xwmc453.1	Xcfd56	56814481	96788147	33	Azadi2015_SL_SST_2D., Azadi2015_TGW_SST_2D.1, Azadi2015_Y_SST_2D.4, Barakat2020a_BCC_HST_2D, BARAKAT2020d_KN_HST_2D, CHEN2019_Kyh_DST_2D, EL-FEKI2018_200KW_DST_2D.2, EL-FEKI2018_ABG_DST_2D, Farokhzadeh2019_WSC_AS_2D.1, Kumar2015_GIPHSR_2D.2, LI2020_GW.MS_DST_2D, LI2020_WSCRR.PA_DST_2D, LI2020_WSCRR.PA_DST_2D.2, Luo2021_B/P_SST_2D, Luo2021_HI_SST_2D.2, Luo2021_KL_SST_2D.1, Luo2021_KL_SST_2D.2, Luo…	14	3.22	8.89	AS (1), D+H (1), DS (10), HS (6), PHS (1), SS (14)
MQTL2D.5	2D	78.03	0.44	77.81	78.25	Excalibur_rep_c107558_367	GENE-0875_887	133752263	204135916	25	Azadi2015_Y_SST_2D.3, Barakat2020b_DGC_HST_2D, BARAKAT2020d_KW_HST_2D.1, BARAKAT2020d_KW_HST_2D.2, BARAKAT2020d_KW_HST_2D.3, Devi2019_DH_SST_2D.1, Devi2019_DH_SST_2D.2, Devi2019_DH_SST_2D.4, EL-FEKI2018_GFR_DST_2D, Farokhzadeh2020_Al_AS_2D, Farokhzadeh2020_DHE_AS_2D, Farokhzadeh2020_PHT_AS_2D, Farokhzadeh2020_TSN_AS_2D, Genc2010_Ch.C_SST_2D, Genc2010_LS_SST_2D.1, Genc2010_LS_SST_2D.2, Genc2013_GN…	12	3.2	21.66	AS (4), D+H (3), DS (3), HS (4), PHS (1), SS (10)
MQTL2D.6	2D	94.57	1.06	94.04	95.1	BobWhite_c13315_651	AX-94497438	442441011	533067194	8	Devi2019_DH_SST_2D.3, LIU2019_CTGFS_DHST_2D, LIU2019_CTVG_DHST_2D, LIU2019_DH_DHST_2D, LIU2019_GN_DHST_2D, LIU2019_NDVI.GFS_DHST_2D, Xu2012_RDW_SST_2D, Xu2012_TDW_SST_2D	3	3	7.06	D+H (5), SS (3)
MQTL2D.7	2D	150.64	1.82	149.73	151.55	AX-94858499	AX-94674096	450999006	531931423	4	BARAKAT2020c_FDST_HST_2D, Masoudi2019_BY_SST_4D.1, Masoudi2019_BY_SST_4D.2, Salarpour2020_GYL_DHST_2D	3	3	11.68	D+H (1), HS (1), SS (2)
MQTL2D.8	2D	179.74	1.41	179.035	180.445	AX-94808299	AX-94386681	569949665	572361785	6	Barakat2020a_BLW_HST_2D, Barakat2020a_Bsy_HST_2D, Barakat2020b_FN_HST_2D, BARAKAT2020c_MHC8min_HST_2D, Masoudi2019_AL_SST_2D, Verma2020_LR_DHST_2D	5	3	10.76	D+H (1), HS (4), (SS)
MQTL3A.1	3A	180.4	0.01	180.395	180.405	BobWhite_c2448_96	Excalibur_c47078_512	32252101	34523882	70	Amin2013_LDW_SST_3A, AYALEW2017_RL_DST_3AL, Azadi2015_GN/S_SST_3A, Azadi2015_GN/S_SST_3A.1, Barakat2020b_DGC_HST_3A, Barakat2020b_Fl.m_HST_3A, BARAKAT2020c_MPT_HST_3A, BARAKAT2020d_GFR_HST_3A, BARAKAT2020d_GY_HST_3A.1, BARAKAT2020d_GY_HST_3A.2, BENNETT2012_GY_DST_3A, BENNETT2012_Y_DHST_3A.1, BENNETT2012_Y_DHST_3A.2, BHUSAL2018_IF15DAA_HST_3A, BHUSAL2018_MF15DAA_HST_3A, EL-FEKI2018_DH_DST_3A, EL-F…	35	3.18	12.19	AS (6), D+H (9), DS (8), HS (10), PHS (13), SS (21), WS (3)
MQTL3B.1	3B	16.07	1.68	15.23	16.91	Excalibur_c20277_436	RAC875_rep_c111781_146	985190	5585767	11	Azadi2015_GN/S_SST_3B.10, Azadi2015_GN/S_SST_3B.3, Azadi2015_SKLN/S_SST_3B.3, Azadi2015_SL_SST_3B.1, Azadi2015_SL_SST_3B.2, BARAKAT2015_ABA.Ac_DST_3B, BENNETT2012_Ch.C_DST_3B, EL-FEKI2018_SL_DST_3B, GAHALUT2017_DA_DST_3B, Masoudi2019_SL_SST_3B.2, Narjesi2015_GN/E_SST_3B	7	3.48	8.48	DS (4), SS (7)
MQTL3B.2	3B	48.14	1.57	47.355	48.925	BS00091751_51	AX-94800347	9466557	13964378	15	Azadi2015_GN/S_SST_3B.1, Azadi2015_GN/S_SST_3B.8, Azadi2015_SKLN/S_SST_3B.1, Azadi2015_TGW_SST_3B.4, CHEN2019_KW/Th.R_DST_3B, Ghaedrahmait2018_SDW_SST_3B.1, Ghaedrahmait2018_SDW_SST_3B.2, Ghaedrahmait2018_SDW_SST_3B.3, Ghaedrahmait2018_SDW_SST_3B.4, Ghaedrahmait2018_SH_SST_3B.1, Ghaedrahmait2018_SH_SST_3B.2, KUMAR2010_SG_HST_3B, Masoudi2019_SL_SST_3B.4, REBETZKE2008_WSC_DST_3BS, ZaÃ¯m2020_SPK_DHS…	7	3.15	7.69	D+H (1), DS (2), HS (1), SS (11)
MQTL3B.3	3B	104.98	2.59	103.685	106.275	AX-94385276	Tdurum_contig80344_144	10708086	18247216	15	Azadi2015_GN/S_SST_3B.13, Azadi2015_GN/S_SST_3B.6, Azadi2015_Y_SST_3B.1, Azadi2015_Y_SST_3B.3, Azadi2015_Y_SST_3B.5, Azadi2015_Y_SST_3B.6, BENNETT2012_EV_DST_3B, Farokhzadeh2020_GSP_AS_3B.1, Ma2014_SR_WLS_3B, MASON2010_HSIforKN.MA_HST_3B.1, MASON2010_HSIforKN.MA_HST_3B.2, Masoudi2015_SPIC_SST_3B, Masoudi2019_SL_SST_3B.3, Vijayalakshmi2010_25%Gr_HST_3B, Xu2012_RSIC_SST_3B	8	3.02	7.72	AS (1), DS (1), HS (3), SS (9), WS (1)
MQTL3B.4	3B	117.17	0.09	117.125	117.215	AX-95131037	BS00021992_51	15522016	22129323	107	Azadi2015_GN/S_SST_3B.11, Azadi2015_GN/S_SST_3B.2, Azadi2015_GN/S_SST_3B.4, Azadi2015_GN/S_SST_3B.9, Azadi2015_SKLN/S_SST_3B.4, Azadi2015_TGW_SST_3B.1, Azadi2015_TGW_SST_3B.2, Azadi2015_TGW_SST_3B.5, Azadi2015_Y_SST_3B.2, Ballesteros2015_Qspadpost_WLS_3B, Ballesteros2015_Sfbio_WLS_3B, Barakat2020a_BBS_HST_3B.1, Barakat2020a_BCC_HST_3B, Barakat2020a_BLW_HST_3B, Barakat2020a_BSLV_HST_3B, Barakat202…	25	3.15	8.78	AS (3), D+H (17), DS (16), HS (23), PHS (6), SS (37), WS (5)
MQTL3B.5	3B	125.08	0.84	124.66	125.5	AX-95020422	wsnp_Ra_c16264_24873670	17770802	22101285	18	Azadi2015_GN/S_SST_3B.12, Azadi2015_GN/S_SST_3B.14, Azadi2015_GN/S_SST_3B.5, Azadi2015_GN/S_SST_3B.7, Azadi2015_SKLN/S_SST_3B.2, Azadi2015_SL_SST_3B.3, Azadi2015_SL_SST_3B.4, Azadi2015_TGW_SST_3B.3, Azadi2015_Y_SST_3B.4, Ballesteros2015_Sfbiofti_WLS_3B, Barakat2020b_DGC_HST_3B, Farokhzadeh2020_PHT_AS_3B, Hassn2018_CMS_HST_3B, Masoudi2015_SPI/SICR_SST_3B, Zandipour2020_BY_DHST_3B, Zandipour2020_Nn…	7	3.14	9.03	AS (1), D+H (4), HS (2), SS (10), WS (1)
MQTL3B.6	3B	156.2	0.44	155.98	156.42	Ku_c30806_235	Xksug53	26528765	30505833	9	Batool2018_RL_SST_3B, Erenae2021_Floret.Fer_HST_3B, Farokhzadeh2019_CMS_AS_3B, Farokhzadeh2019_CTDgf_AS_3B.1, Farokhzadeh2019_FLA_AS_3B, Farokhzadeh2019_FLL_AS_3B, Hassn2018_MEPh.II_HST_3B, Kumar2009_PHSI_PHSR_3B, Rabi2021_CMS_DHST_3B	6	3.41	10.57	AS (4), D+H (1), HS (2), PHS (1), SS (1)
MQTL3B.7	3B	202.17	0.33	202.005	202.335	AX-94458019	BS00048754_51	682905468	735130696	16	BARAKAT2020c_MHC8min_HST_3B, BENNETT2012_Y_DHST_3B.4, BENNETT2012_Y_DHST_3B.5, BENNETT2012_Y_DHST_3B.6, BENNETT2012_Y_DHST_3B.7, BENNETT2012_Y_DHST_3B.8, Genc2010_PIC_SST_3B, Hussain2017_RBC_SST_3B.3, Hussain2017_RcaC_SST_3B.2, Hussain2017_RsuC_SST_3B.2, Jiang2015_Dr_PHSR_3B, Kumar2009_GC_PHSR_3B, Ma2014_PHI_WLS_3B, Masoudi2015_SDW_SST_1B, Masoudi2015_SFW_SST_3B.2, Rabi2021_FLA_DHST_3B	9	3	11.78	D+H (6), HS (1), PHS (2), SS (6), WS (1)
MQTL3D.1	3D	1.73	5.16	-0.85	4.31	Excalibur_c11824_103	RAC875_c42699_285	4486783	28332251	9	BENNETT2012_EV_DST_3D, Ma2007_Ch.C_SST_3D, Ma2007_PFWI_SST_3D, Ma2007_RDWI_SST_3D.1, Ma2007_RDWI_SST_3D.2, Ma2007_RRSL_SST_3D.1, Ma2007_RRSL_SST_3D.2, Ma2007_SFWI_SST_3D.1, Ma2007_SFWI_SST_3D.2	2	3	5	DS (1), SS (8)
MQTL3D.2	3D	53.11	2.57	51.825	54.395	BS00010785_51	tplb0043c20_1046	6753563	8971575	15	Amin2013_PIC_SST_3D, BENNETT2012_GY_DST_3D, EL-FEKI2018_SL_DST_3D, Fofana2009_FN_PHSR_3D, Fofana2009_GC_PHSR_3D, Fofana2009_GI_PHSR_3D, Fofana2009_SI_PHSR_3D, Genc2010_PIC_SST_3D, He2021_PHSR_3D.1, He2021_PHSR_3D.2, Ilyas2020_MSI_SST_3D, Kumar2015_GIPHSR_3D.1, Munkvold2009_PHSI_PHSR_3D, Tura2020_TKW_DHST_3DL, Tura2020_TKW_DHST_3DLS	10	16.62	13.73	D+H (2), DS (2), PHS (8), SS (3)
MQTL3D.3	3D	69.86	5.13	67.295	72.425	D_contig27028_52	CAP8_c3212_301	474548413	498862254	13	Amin2013_%WC_SST_3D, Barakat2020a_BBS_HST_3D.2, Barakat2020a_BCC_HST_3D, Barakat2020a_BSLV_HST_3D, Barakat2020a_Bsy_HST_3D, BENNETT2012_NDVI_DST_3D.1, BENNETT2012_Y_DHST_3D.1, BENNETT2012_Y_DHST_3D.2, Ilyas2020_Tch_SST_3D, Kumar2015_GIPHSR_3D.2, LIU2019_NDVI.GFS_DHST_3D.2, Salarpour2020_GYL_DHST_3D, Tura2020_GY_DHST_3DHSTL	8	2.97	9.51	D+H (5), DS (1), HS (4), PHS (1), SS (2)
MQTL3D.4	3D	121.39	1.8	120.49	122.29	Xbarc323	BobWhite_rep_c64377_653	575345184	585085964	11	Barakat2020a_BBS_HST_3D.1, Barakat2020a_BDC_HST_3D, BARAKAT2020c_MPT_HST_3D, BENNETT2012_Y_DHST_3D.3, GAHALUT2017_PH_DST_3D, Kim2014_GI_PHSR_3D, LIU2019_GY_DHST_3D, LIU2019_NDVI.GFS_DHST_3D.1, MASON2013_HSI_HST_3D, Rasul2008_FN_PHSR_3D, Salarpour2020_RFV_DHST_3D	9	3.06	10.37	D+H (4), DS (1), HS (4), PHS (2)
MQTL3D.5	3D	447.62	19.56	437.84	457.4	BobWhite_c20641_267	RAC875_c98794_101	582027719	593442266	2	Barakat2020a_BCTG_HST_3D, He2021_PHSR_3D.3	2	12.58	8.37	HS (1), PHS (1)
MQTL4A.1	4A	88.39	4.49	86.145	90.635	BS00003914_51	RAC875_c16277_128	6935712	7155544	16	Amin2013_PI/SIR_SST_4A, Azadi2015_GN/S_SST_4A.1, Azadi2015_GN/S_SST_4A.2, Azadi2015_SKLN/S_SST_4A, Azadi2015_TGW_SST_4A.2, Barakat2020a_BCC_HST_4A, Barakat2020a_BSLV_HST_4A, Barakat2020b_TW_HST_4A, BARAKAT2020c_FDST_HST_4A, BARAKAT2020c_MPT_HST_4A, GAHALUT2017_G%_DST_4A, KIRIGWI2007_GY_DST_4A.1, KIRIGWI2007_GY_DST_4A.2, ZHEENG2010_TKW_DST_4A.1, ZHEENG2010_TKW_DST_4A.2, ZHEENG2010_TKW_DST_4A.3	8	3.02	9.52	DS (6), HS (5), SS (5)
MQTL4A.2	4A	115.97	0.13	115.905	116.035	Tdurum_contig1868_249	wsnp_BE405275A_Ta_1_1	11711023	12396973	79	Amin2013_GR_SST_4A, AYALEW2017_RDW_DST_4AL, BARAKAT2015_ABA.Ac_DST_4A.1, BARAKAT2015_ABA.Ac_DST_4A.2, Barakat2020b_Fl.m_HST_4A, BARAKAT2020d_GFD_HST_4A.1, BARAKAT2020d_GFD_HST_4A.2, BARAKAT2020d_GFR_HST_4A, BARAKAT2020d_GY_HST_4A, BARAKAT2020d_KN_HST_4A.1, BARAKAT2020d_KW_HST_4A, Chen2008_Dr_PHSR_4A, CHEN2019_KL_DST_4A, CHEN2019_KL/WR_DST_4A, CHEN2019_KW/Th.R_DST_4A, DeLeon2011_EL_SST_4A, DeLeon2…	32	3.65	12.95	AL (9), D+H (10), DS (18), HS (9), SS (18), WS (1)
MQTL4A.3	4A	133.24	0.58	132.95	133.53	wsnp_Ex_c4752_8482625	Kukri_c4954_664	17265732	578537554	19	Azadi2015_TGW_SST_4A.1, Azadi2015_Y_SST_4A, Kato2001_Dr_PHSR_4A	6	3	29.16	PHS (1), SS (2)
MQTL4A.4	4A	151.95	0.1	151.9	152	BS00041735_51	wsnp_Ex_c19773_28772235	594283597	594664440	16	Liton2020_SGI_PHSR_4A.1, Liton2020_SGI_PHSR_4A.2, Liton2020_SGI_PHSR_4A.3, Liton2020_SGI_PHSR_4A.4, Liton2020_SGI_PHSR_4A.5, Liton2020_SGI_PHSR_4A.6, Liton2020_SGI_PHSR_4A.7, Liton2020_SGI_PHSR_4A.8, Liton2020_SGI_PHSR_4A.9, Liton2020_SGI_PHSR_4A.10, Liton2020_SGI_PHSR_4A.11, Liton2020_SGI_PHSR_4A.12, NEHZAD2012_TKW_DST_4A.1, NEHZAD2012_TKW_DST_4A.2, Salarpour2020_RL_DHST_4A, Xu2013_SPI/SICR_SST_…	4	33.32	34.64	D+H (1), DS (2), PHS (12), SS (1)
MQTL4A.5	4A	154.63	0	154.63	154.63	BS00040648_51	RAC875_c1022_3059	594663815	595984457	16	Batool2018_GI_SST_4A.1, Batool2018_GI_SST_4A.2, Batool2018_SVI_SST_4A, Cabral2014_PHSI_PHSR_4A.3, Farokhzadeh2020_FSN_AS_4A.2, Farokhzadeh2020_PHT_AS_4A, Genc2010_PIC_SST_4A, IMTIAZ2008_GI.7and14days_PHST_4A.1, IMTIAZ2008_GI.7and14days_PHST_4A.2, Kumar2015_GIPHSR_4A, Luo2021_KW_SST_4A, Luo2021_L/WK_SST_4A, Nehzad2019_DH_SST_4A, Nehzad2019_TGW_SST_4A, Tura2020_GY_DHST_4A.2, Tura2020_TKW_DHST_4A.2	9	4.06	9.11	AL (2), D+H (2), PHS (4), SS (8)
MQTL4B.1	4B	25.65	3.23	24.035	27.265	AX-95178631	Tdurum_contig10551_648	612217833	654940854	14	Genc2013_GY_SST_4B.1, LIU2019_DH_DHST_4B, LIU2019_PH_DHST_4B, Luo2021_GN/P_SST_4B, Luo2021_KN/S_SST_4B, Luo2021_PK_SST_4B, Luo2021_SPLN/S_SST_4B, Luo2021_TKW_SST_4B, MASON2013_H_HST_4B, MASON2013_KH_HST_4B, MATHEWS2008_GY_DST_4B, MATHEWS2008_H_DST_4B, MATHEWS2008_Y_DST_4B, TIWARI2013_GFD_HST_4B	6	3	9.52	D+H (2), DS (3), HS (3), SS (6)
MQTL4B.2	4B	35.32	2.06	34.29	36.35	Kukri_c89906_197	BobWhite_c43772_147	536704786	657469718	44	Amin2013_LDW_SST_4B, Arif2020_Bm_DHST_4B, Arif2020_Gr_DHST_4B, Arif2020_Ph_DHST_4B.1, Arif2020_Ph_DHST_4B.2, Arif2020_Ph_DHST_4B.3, Arif2020_Wue_DHST_4B, DeLeon2011_S%_SST_4B, Erenae2021_Ht.Mat_HST_4B, Erenae2021_UndvSplt.Spk_HST_4B.1, GAHALUT2017_DA_DST_4B, GAHALUT2017_PH_DST_4B, Genc2010_SM_SST_4B, Genc2010_TN_SST_4B, Kato2001_Dr_PHSR_4B, Kumar2015_GIPHSR_4B, LI2020_GW.MS_DST_4B, LI2020_WSC.GF_…	18	4.41	11.89	D+H (10), DS (18), HS (3), PHS (2), SS (11)
MQTL4B.3	4B	39.61	0.82	39.2	40.02	RAC875_c51375_299	AX-94388780	642700101	652373377	4	Amin2013_TDW_SST_4B, Hassn2018_CMS_HST_4B, Masoudi2015_SH_SST_4B, Xu2012_SH_SST_4B	4	3	7.86	HS (1), SS (3)
MQTL4B.4	4B	43.97	1.96	42.99	44.95	Tdurum_contig50783_285	Ra_c86142_349	595279188	637387977	5	Genc2013_TGW_SST_4B, Lin2015_PHSI_PHSR_4B, Nehzad2019_Pr.C_SST_4B, PINTO2010_H_DHST_4B-b, ZaÃ¯m2020_TKW_DHST_4B	5	3.3	7.84	D+H (2), PHS (1), SS (2)
MQTL4B.5	4B	57.05	0.03	57.035	57.065	BS00066783_51	wsnp_BE403378B_Ta_2_1	657992952	659155644	12	Arif2020_HID_DHST_4B.1, BENNETT2012_Y_DHST_4B.1, BENNETT2012_Y_DHST_4B.2, Hussain2017_RPC_SST_4B, Hussain2017_SsuC_SST_4A, Rasul2008_FN_PHSR_4B.3, REBETZKE2007_Co.L_DST_4BS.1, REBETZKE2007_Co.L_DST_4BS.3, Salarpour2020_AwnL_DHST_4B, Salarpour2020_PH_DHST_4B, Salarpour2020_PL_DHST_4B, Tura2020_TKW_DHST_4B.2	7	3.07	10.34	D+H (7), DS (2), PHS (1). SS (2)
MQTL4D.1	4D	50.79	4.73	48.425	53.155	D_GDRF1KQ01BONOD_264	AX-95234435	6494899	382325209	3	Genc2010_PIC_SST_4D, Ilyas2020_P/SR_SST_4D, ZHEENG2010_TKW_DST_4D	3	3	9.76	DS (1), SS (2)
MQTL4D.2	4D	80.05	1.1	79.5	80.6	AX-95260316	AX-94396604	453223058	462796653	5	Barakat2020a_BBS_HST_4D, BARAKAT2020d_GFD_HST_4D, BARAKAT2020d_KW_HST_4D, BENNETT2012_Ch.C_DST_4DS, REBETZKE2014_Co.L1_DST_4DS.2	4	3.14	10	DS (2), HS (3)
MQTL4D.3	4D	87.68	2.41	86.475	88.885	AX-95240433	AX-95226965	467610136	476315250	14	Barakat2020b_DGC_HST_4D, Barakat2020b_WGC_HST_4D, BENNETT2012_GY_DST_4D, BENNETT2012_Y_DHST_4D.1, BENNETT2012_Y_DHST_4D.2. EL-FEKI2018_PH_DST_4D, Kumar2015_GIPHSR_4D, Munkvold2009_Dr_PHSR_4D, Munkvold2009_PHSI_PHSR_4D, Munkvold2009_RG_PHSR_4D, Shi2021_GW_HST_4D, Shi2021_LWC_DHST_4D.1, Shi2021_LWC_DHST_4D.2, Shi2021_LWC_HST_4D	6	3	10.38	D+H (4), DS (1), HS (4), PHS (4)
MQTL4D.4	4D	104.97	2.54	103.7	106.24	AX-95017441	AX-94383842	484357774	497032823	6	Harikrishna2020_Spk.L_HST_4D, LIU2019_PH_DHST_4D.1, LIU2019_PH_DHST_4D.2, Ma2007_DWP_SST_4D, Ma2007_FWP_SST_4D, Shi2021_CC_DHST_4D	4	3.35	12.13	D+H (3), HS (1), SS (2)
MQTL4D.5	4D	109.78	0.99	109.285	110.275	AX-94383842	AX-94647095	497032723	497174831	6	Batool2018_RL_SST_4D, EL-FEKI2018_ABG_DST_4D, EL-FEKI2018_SL_DST_4D, Genc2013_GN/m2_SST_4D, Genc2013_GY_SST_4D.1, Genc2013_PH_SST_4D	3	3.11	9.25	DS (2), SS (4)
MQTL4D.6	4D	191.87	13	185.37	198.37	D_F5XZDLF01DBHUA_161	Ex_c69219_644	496649280	499108344	2	Barakat2020a_BSLV_HST_4D, Sunil2020_SL_HST_4D	2	3	11.64	HS (2)
MQTL5A.1	5A	67.94	5.27	65.305	70.575	Kukri_rep_c108049_419	Excalibur_c32189_563	6412050	26155921	3	MASON2013_KD_HST_5A, MASON2013_TKW_HST_5A, ONYEMAOBI2018_GN.S_5A.1	2	3	14.57	DS (1), HS (2)
MQTL5A.2	5A	117.75	0.65	117.425	118.075	BS00100510_51	Tdurum_contig29286_319	596010440	596561079	69	Arif2020_SpsD_DHST_5A, Arif2020_SwD_DHST_5A.1, AYALEW2017_RDW_DST_5AL, AYALEW2017_RN_DST_5A.1, AYALEW2017_RN_DST_5A.2, Ballesteros2015_Elon_WLS_5A, Ballesteros2015_Hgtpost_WLS_5A.1, Ballesteros2015_Hgtpre_WLS_5A.2, Ballesteros2015_Sdbiofti_WLS_5A, Ballesteros2015_Spad1_WLS_5A, BARAKAT2020d_GFR_HST_5A, BARAKAT2020d_GY_HST_5A, BARAKAT2020d_KW_HST_5A, BENNETT2012_Y_DHST_5A.1, Borner2018_FN_PHSR_5A, …	24	3.48	10.11	AS (3), D+H (9), DS (26), HS (10), PHS (2), SS (14), WS (5)
MQTL5A.3	5A	121.17	0.46	120.94	121.4	Excalibur_c49550_97	wsnp_Ex_c23787_33024604	597660481	598666287	7	Kumar2015_GIPHSR_5A, Nakamura2007_Dr_PHSR_5A, Tura2020_GY_DHST_5A.1, Tura2020_GY_DHST_5A.2, Tura2020_TKW_DHST_5A.1, Tura2020_TKW_DHST_5A.4, Xu2012_RPIC_SST_5A.1	4	3	11.67	D+H (4), PHS (2), SS (1)
MQTL5A.4	5A	127.83	0.92	127.37	128.29	BS00101071_51	BS00031073_51	8059382	8243622	5	Farokhzadeh2019_Al_AS_5A, Farokhzadeh2019_RWC_AS_5A, Genc2013_M_SST_5A.1, Ghaedrahmait2018_Ch.C_SST_7A, Rabi2021_FLA_DHST_5A	3	3.74	16.38	AS (2), D+H (1), SS (2)
MQTL5A.5	5A	136.88	2.48	135.64	138.12	RAC875_c104483_394	BS00063973_51	603370139	610181966	12	Arif2020_Tkw_DHST_5A.1, Barakat2020a_BSLV_HST_5A, BARAKAT2020c_MPH_HST_5A, GAHALUT2017_DA_DST_5A.2, GAHALUT2017_DM_DST_5A.2, GAHALUT2017_PH_DST_5A, Genc2013_M_SST_5A.2, Genc2013_PIC_SST_5A.3, Hassn2018_WSC_HST_5A, Luo2021_GN/P_SST_5A, Luo2021_SL_SST_5A, PINTO2010_RDW_DHST_5A-a	8	3.55	8.48	D+H (2), DS (3), HS (3), SS (4)
MQTL5A.6	5A	150.91	2.12	149.85	151.97	BobWhite_c15476_88	BS00065343_51	624722502	625732721	15	BENNETT2012_Y_DHST_5A.2, CHEN2019_KW/Th.R_DST_5A.1, CHEN2019_KW/Th.R_DST_5A.2, CHEN2019_Kyh_DST_5A, Hassn2018_Pr.C_HST_5A, Luo2021_KN/S_SST_5A, Luo2021_SPLN/S_SST_5A, MASON2011_HISforKW.MS_HST_5A.1, MASON2011_HISforKW.MS_HST_5A.2, MASON2011_TD.FL_HST_5A.2, MASON2011_TD.MS_HST_5A.1, MASON2011_TD.MS_HST_5A.2, Masoudi2015_SPI/SICR_SST_5A, Masoudi2015_SSIC_SST_5A, TIWARI2013_GY_HST_5A	7	3	11.09	D+H (1), DS (3), HS (7), SS (4)
MQTL5A.7	5A	188.13	1.9	187.18	189.08	AX-95235821	AX-94783500	7710936	8244843	8	Asif2018_PIC_SST_5A, Asif2018_RGR_SST_5A, Asif2018_SI/PIR_SST_5A.1, Genc2010_Ch.C_SST_5A, Genc2010_M_SST_5A, Genc2010_PIC_SST_5A, Genc2010_SM_SST_5A, Genc2010_TN_SST_5A	2	3	15.22	SS (8)
MQTL5A.8	5A	238.69	3.85	236.765	240.615	AX-94455614	RAC875_c24767_132	456608101	670819759	8	Asif2018_SI/PIR_SST_5A.2, Asif2021_G(1-5)_SST_5A, Genc2013_GN/m2_SST_5A, Genc2013_GY_SST_5A.1, Genc2013_PH_SST_5A, Genc2013_PIC_SST_5A.2, Genc2013_SIC_SST_5A.1, Hussain2017_RMC_SST_5A	4	3.1	9.31	SS (8)
MQTL5B.1	5B	21.99	0.8	21.59	22.39	AX-95107977	AX-94411895	9599633	10169729	2	MCINTYRE2010_H_DST_5B, Munkvold2009_PHSI_PHSR_5B.1	2	3	4	DS (1), PHS (1)
MQTL5B.2	5B	63.06	3.23	61.445	64.675	AX-95240882	BS00023139_51	33628384	584069243	10	Azadi2015_GN/S_SST_5B.1, Azadi2015_GN/S_SST_5B.2, Azadi2015_TGW_SST_5B.2, BENNETT2012_NDVI_DST_5BEL-FEKI2018_GFR_DST_5B, EL-FEKI2018_PH_DST_5B.1, Genc2010_TN_SST_5B, Genc2013_GN/m2_SST_5B.1, Lin2015_PHSI_PHSR_5B, Zandipour2020_Spn_DHST_5B	7	3.01	8.22	D+H (1), DS (1), PHS (1), SS (7)
MQTL5B.3	5B	81.42	3.26	79.79	83.05	AX-94424377	AX-94397594	432152526	465825672	7	BHUSAL2018_Ch.C7DAA_HST_5B, EL-FEKI2018_ABG_DST_5B, EL-FEKI2018_PH_DST_5B.2, Genc2010_Ch.C_SST_5B, Genc2010_M_SST_5B, Genc2010_PIC_SST_5B, Masoudi2019_SW_SST_5B.2	4	3.31	8.81	DS (2), HS (1), SS (4)
MQTL5B.4	5B	111.7	2.81	110.295	113.105	IACX6070	Tdurum_contig70554_1006	600496921	604140765	7	BENNETT2012_Y_DHST_5B.1, Genc2010_SM_SST_5B, Genc2013_GN/m2_SST_5B.2, Genc2013_GY_SST_5B.1, Genc2013_M_SST_5B.1, Genc2013_SIC_SST_5B.1, Masoudi2019_SW_SST_5B.1	4	3	8.67	D+H (1), SS (6)
MQTL5B.5	5B	122.05	0.51	121.795	122.305	Excalibur_rep_c104627_106	AX-95113708	594908647	607875295	54	Amin2013_NS/S_SST_5B, Amin2013_TGN/P_SST_5B.1, Amin2013_TGN/P_SST_5B.2, Arif2020_Gr_DHST_5B.1,, Arif2020_HID_DHST_5B, Arif2020_SwD_DHST_5B, Arif2020_Tr_DHST_5B, Azadi2015_SL_SST_5B.1, Azadi2015_TGW_SST_5B.1, Ballesteros2015_Spadpost_WLS_5B, Ballesteros2015_Tiller_WLS_5B, Barakat2020b_TW_HST_5B, BARAKAT2020d_GFR_HST_5B, BARAKAT2020d_GY_HST_5B.1, BARAKAT2020d_GY_HST_5B.2, BARAKAT2020d_KW_HST_5B.1, …	25	3.36	9.25	D+H (11), DS (4), HS (14), PHS (1), SS (20), WS (4)
MQTL5B.6	5B	132.52	1.09	131.975	133.065	AX-94390888	AX-94470962	576924284	615695619	6	Amin2013_PI/SIR_SST_7A.2, Arif2020_Gy_DHST_5B, Barakat2020b_FN_HST_5B, LIU2019_DH_DHST_5B, MASON2013_HI_HST_7B, REBETZKE2014_Co.L1_DST_5BL.1	6	3.2	8.6	D+H (2), DS (1), HS (2), SS (1)
MQTL5B.7	5B	134.84	0.6	134.54	135.14	Excalibur_c92906_314	BS00025795_51	637128828	638833499	3	Arif2020_Gr_DHST_5B.2, Arif2020_SpsD_DHST_5B, Hassn2018_Pr.C_HST_5B	2	2.94	10.46	D+H (2), HS (1)
MQTL5B.8	5B	159.65	1.57	158.865	160.435	AX-94794539	AX-94487582	691140008	693942193	6	BARAKAT2020c_FDDT_HST_5B, Luo2021_KL_SST_5B.2, Luo2021_L/WK_SST_5B.2, Luo2021_PK_SST_5B.2, Luo2021_SPLN/S_SST_5B, ZaÃ¯m2020_GY_DHST_5B.2	3	3.18	5.51	D+H (1), HS (1), SS (4)
MQTL5B.9	5B	196.12	0.17	196.035	196.205	Tdurum_contig81337_335	tplb0022i08_990			17	Barakat2020a_BCC_HST_5B, Barakat2020a_BDC_HST_5B, Barakat2020a_BLV_HST_5B, Barakat2020a_BLW_HST_5B, Barakat2020a_BSLV_HST_5B, Barakat2020a_Bsy_HST_5B, BARAKAT2020c_MHC8min_HST_5B, BARAKAT2020c_MPH_HST_5B, Batool2018_RL_SST_5B, CHEN2019_KL/WR_DST_5B, Salarpour2020_AwnL_DHST_5B, Salarpour2020_G/Soike_DHST_5B, Tura2020_GY_DHST_5B.2, Tura2020_TKW_DHST_5B.1, Tura2020_TKW_DHST_5B.2, ZaÃ¯m2020_PH_DHST_5…	7	3.21	10.47	D+H (7), DS (1), HS (8), SS (1)
MQTL5D.1	5D	45.27	4.65	42.945	47.595	D_contig07925_472	D_contig26533_293	338655305	385442111	4	Amin2013_TDW_SST_5D.2, Borner2018_FN_PHSR_5D, MASON2013_HSI_HST_5D, MCINTYRE2010_DH_DST_5D	4	3	11.59	DS (1), HS (1), PHS (1), SS (1)
MQTL5D.2	5D	74.1	6.89	70.655	77.545	AX-95152137	Xbarc143	365083092	373463912	6	Amin2013_TDW_SST_5D.1, Genc2013_GN/m2_SST_5D.3, Genc2013_PH_SST_5D, Genc2013_PIC_SST_5D, Genc2013_TGW_SST_5D.1, Narjesi2015_GN/E_SST_5D	3	3	10.12	SS (6)
MQTL5D.3	5D	84.79	5.43	82.075	87.505	Kukri_c106982_94	BobWhite_c29506_211	403073074	412312014	22	Amin2013_LDW_SST_5D, Amin2013_PIC_SST_5D, Amin2013_SIC_SST_5D, Barakat2020a_BCTG_HST_5D, Barakat2020a_BLW_HST_5D, Barakat2020b_GI_HST_5D, Barakat2020b_TW_HST_5D, BARAKAT2020c_MPT_HST_5D, BARAKAT2020d_GFR_HST_5D.1, BARAKAT2020d_GFR_HST_5D.2, BARAKAT2020d_GY_HST_5D, BARAKAT2020d_GY_HST_5D.1, BARAKAT2020d_GY_HST_5D.2, Devi2019_SC_SST_5D.2, Genc2013_GN/m2_SST_5D.1, Genc2013_TGW_SST_5D.3, MASON2013_CT…	10	3.59	10.7	DS (2), HS (13), PHS (1), SS (6)
MQTL5D.4	5D	94.16	2.43	92.945	95.375	D_F5MV3MU01BTTA3_76	Kukri_c89764_273	416032470	435485445	4	Genc2013_GY_SST_5D.2, Genc2013_M_SST_5D, Genc2013_SIC_SST_5D, Rabi2021_DH_DHST_5D	2	6.15	14.98	D+H (1), SS (3)
MQTL5D.5	5D	100.03	0.91	99.575	100.485	Kukri_c89764_273	D_contig04281_502	428496818	435485345	7	Kumar2009_GC_PHSR_5D, LIU2019_CTGFS_DHST_5D, LIU2019_DH_DHST_5D.1, LIU2019_DH_DHST_5D.2, LIU2019_NDVI.GFS_DHST_5D, LIU2019_NDVI.GFS_DHST_5D.1, LIU2019_NDVI.GFS_DHST_5D.2	2	3	13.19	D+H (6), PHS (1)
MQTL5D.6	5D	107.2	4.68	104.86	109.54	BobWhite_rep_c64018_60	D_GB5Y7FA02HL2W2_50	419032152	433197393	11	Barakat2020a_BLV_HST_5D, Barakat2020a_BSLV_HST_5D, BARAKAT2020c_MPH_HST_5D, Batool2018_DW_SST_5D, CHEN2019_KL/WR_DST_5D, Genc2010_Ch.C_SST_5D, Genc2010_M_SST_5D, Genc2010_PIC_SST_5D, Genc2010_TN_SST_5D, Ilyas2020_OP_SST_5D, Ilyas2020_WP_SST_5D	6	3	12.02	DS (1), HS (3), SS (7)
MQTL5D.7	5D	142.59	0.29	142.445	142.735	AX-95085762	Xwmc357			8	Fofana2009_SI_PHSR_5D, Barakat2020a_BDC_HST_5D, Barakat2020b_FN_HST_5D, Devi2019_SC_SST_5D.3, Genc2013_GN/m2_SST_5D.2, Genc2013_GY_SST_5D.1, Genc2013_TGW_SST_5D.2, Tura2020_TKW_DHST_5DHSTL	6	3.17	13.97	D+H (1), HS (2), PHS (1), SS (4)
MQTL6A.1	6A	29.39	0.84	28.97	29.81	BobWhite_c704_596	Excalibur_c20597_538	5326274	6725092	8	Azadi2015_GN/S_SST_6A, Azadi2015_GN/S_SST_6A.1, Azadi2015_SKLN/S_SST_6A, Kumar2015_GIPHSR_6A, TALUKDER2014_Ch.C_HST_6A.1, TALUKDER2014_Ch.C_HST_6A.2, TALUKDER2014_Th.MD_HST_6A, Zandipour2020_Gnu_DHST_6A	4	3.03	14.88	D+H (1), HS (3), PHS (1), SS (3)
MQTL6A.2	6A	66.86	2.7	65.51	68.21	Excalibur_c32710_68	Kukri_c34219_355	11414210	14353315	2	EL-FEKI2018_PH_DST_6A, Rabi2021_TKW_DHST_6A	2	4.68	12.31	D+H (1), DS (1)
MQTL6A.3	6A	70.18	1.75	69.305	71.055	Kukri_c34219_355	Kukri_c21443_482	14353315	15323044	6	CHEN2019_KL/WR_DST_6A, DeLeon2011_SPLN_SST_6A, EL-FEKI2018_200KW_DST_6A, EL-FEKI2018_ABG_DST_6A, Farokhzadeh2020_ROL_AS_6A, GAHALUT2017_TGW_DST_6A	5	3.24	10.81	AS (1), DS (4), SS (1)
MQTL6A.4	6A	85.15	1.09	84.605	85.695	AX-94889521	BS00074131_51	17534094	48560328	23	Asif2018_SI/PIR_SST_5A.3, Asif2018_SIC_SST_6A, AZAM2016_Fv.MQEofPSII_HST_6A.1, BENNETT2012_Ch.C_DST_6A.1, DeLeon2011_S%_SST_6A, Farokhzadeh2019_CTDgf_AS_6A, Farokhzadeh2019_Ctgf_AS_6A, Farokhzadeh2020_Ctm_AS_6A.1, Farokhzadeh2020_GY_AS_6A, Farokhzadeh2020_PHT_AS_6A.1, Farokhzadeh2020_TGW_AS_6A, Genc2013_GN/m2_SST_6A, Genc2013_GY_SST_6A.1, Genc2013_PH_SST_6A, Genc2013_SIC_SST_6A, Genc2013_TGW_SST_…	11	3	8.13	AS (6), D+H (1), DS (2), HS (1), SS (13)
MQTL6A.5	6A	98.68	3.79	96.785	100.575	AX-95240399	AX-94504679	49107145	55331526	19	AZAM2016_Fv.MQEofPSII_HST_6A.2, BARAKAT2020d_GFD_HST_6A.2, BARAKAT2020d_GY_HST_6A.1, BARAKAT2020d_GY_HST_6A.2, BENNETT2012_Ch.C_DST_6A.2, BENNETT2012_EV_DST_6A, CHEN2019_KW/Th.R_DST_6A.1, CHEN2019_KW/Th.R_DST_6A.2, CHEN2019_Kyh_DST_6A.1, CHEN2019_Kyh_DST_6A.2, Farokhzadeh2020_Ctm_AS_6A.2, Farokhzadeh2020_FSN_AS_6A, GAHALUT2017_PH_DST_6A, Ilyas2020_P_SST_4A, Ilyas2020_Tch_SST_6A, LI2020_WSCRR.PA_D…	10	3.15	9.25	AS (2), DS (9), HS (5), SS (3)
MQTL6A.6	6A	109.76	1.13	109.195	110.325	AX-94418720	AX-94529047	91427059	107799455	13	Asif2018_PIC_SST_6A, Barakat2020b_Fl.PC_HST_6A, Barakat2020b_FN_HST_6A, BARAKAT2020d_GFD_HST_6A.1, CHEN2019_KW_DST_6A.1, CHEN2019_KW_DST_6A.2, Farokhzadeh2019_GY_AS_6A, Farokhzadeh2020_PHT_AS_6A.2, LI2020_WSC.GF_DST_6A, LI2020_WSCRR.PrA_DST_6A, LIU2019_PH_DHST_6A, Masoudi2019_BY_SST_6A, Xu2012_MRL_SST_6A	10	3	9.42	AS (2), D+H (1), DS (4), HS (3), SS (3)
MQTL6A.7	6A	123.6	1.63	122.785	124.415	AX-95258611	AX-94550092	571847058	574249083	4	Genc2010_SIC_SST_6A, Genc2010_SM_SST_6A, Tura2020_TKW_DHST_6A.1, ZaÃ¯m2020_TKW_DHST_6A	3	3.27	9.87	D+H (2), SS (2)
MQTL6A.8	6A	130.61	3.56	128.83	132.39	IAAV4117	Kukri_rep_c104648_106	29610301	33954865	2	Farokhzadeh2019_FLL_AS_6A, Tura2020_TKW_DHST_6A.2	2	3	16.5	AS (1), D+H (1)
MQTL6A.9	6A	138.85	0.27	138.715	138.985	Tdurum_contig76911_950	TA004624-0679	35111086	36922033	26	Devi2019_GY_SST_6A, Devi2019_PH_SST_6A, Devi2019_SC_SST_6A, Devi2019_TGW_SST_6A, Ghaedrahmait2018_SDW_SST_6A, Hussain2017_RcaC_SST_6A, Hussain2017_RIC_SST_6A, Hussain2017_RSE_SST_6A, Hussain2017_RZC_SST_6A, Hussain2017_SPC_SST_6A, Kumar2009_PHSI_PHSR_6A, Luo2021_GN/P_SST_6A, Luo2021_HI_SST_6A, Luo2021_KL_SST_6A, Luo2021_KN/S_SST_6A, Luo2021_KW_SST_6A, Luo2021_L/WK_SST_6A, Luo2021_PH_SST_6A, Luo20…	7	3	7.94	PHS (1), SS (25)
MQTL6B.1	6B	32.87	3.85	30.945	34.795	AX-95223370	Tdurum_contig68217_361	21133008	674946551	2	Barakat2020b_AC_HST_6B, SHARMA2016_PT_HST_6B	2	3	15	HS (2)
MQTL6B.2	6B	83.46	1.27	82.825	84.095	AX-95260247	AX-94640085	664025366	673765860	16	Arif2020_Gy_DHST_6B, Azadi2015_GN/S_SST_6B.1, Azadi2015_GN/S_SST_6B.4, Barakat2020b_Fl.PC_HST_6B.2, BARAKAT2020d_GFR_HST_6B, BARAKAT2020d_GY_HST_6B.1, BARAKAT2020d_GY_HST_6B.2, BARAKAT2020d_KW_HST_6B, CHEN2019_KL/WR_DST_6B.1, CHEN2019_Kyh_DST_6B, GAHALUT2017_DA_DST_6B, Ilyas2020_Ch-a_SST_6B, LI2020_WSC.GF_DST_6B.1, Tura2020_GY_DHST_6B, ZaÃ¯m2020_TKW_DHST_6B, Zandipour2020_SL_DHST_6B	11	3.52	9.35	D+H (4), DS (4), HS (5), SS (3)
MQTL6B.3	6B	93.19	0.6	92.89	93.49	BS00088277_51	AX-94404945	680964373	688297218	51	Azadi2015_GN/S_SST_6B.2, Azadi2015_GN/S_SST_6B.5, Azadi2015_Y_SST_6B.1, Azadi2015_Y_SST_6B.3, Barakat2020b_Fl.PC_HST_6B.1, CHEN2019_KL_DST_6B, CHEN2019_KL/WR_DST_6B.2, DeLeon2011_EW_SST_6B, EL-FEKI2018_HI_DST_6B, EL-FEKI2018_LL_DST_6B, EL-FEKI2018_SL_DST_6B, Farokhzadeh2019_CMS_AS_6B, Farokhzadeh2019_Ctgf_AS_, Farokhzadeh2019_GY_AS_6B, Farokhzadeh2020_TGW_AS_6B, GAHALUT2017_G%_DST_6B, GAHALUT2017…	22	3.05	8.47	AS (4), D+H (1), DS (23), HS (6), PHS (1), SS (16)
MQTL6B.4	6B	98.95	1.79	98.055	99.845	Ra_c2557_2531	AX-94405552	686809523	696151715	7	Azadi2015_GN/S_SST_6B.3, Azadi2015_GN/S_SST_6B.6, Azadi2015_TGW_SST_6B, Azadi2015_Y_SST_6B.2, Farokhzadeh2020_GY_AS_6B, Kumar2015_GIPHSR_6B, Narjesi2015_GN/E_SST_6B	4	3	11.64	AS (1), PHS (1), SS (5)
MQTL6B.5	6B	106.65	4.07	104.615	108.685	AX-94475796	AX-94571008	687733425	690977566	6	Arif2020_Tkw_DHST_6B, BENNETT2012_Y_DHST_6B.1, BENNETT2012_Y_DHST_6B.2, Ghaedrahmait2018_Ch.C_SST_6B, Ghaedrahmait2018_SFW_SST_6B.1, Ghaedrahmait2018_SFW_SST_6B.2	3	2.95	7.37	D+H (3), SS (3)
MQTL6B.6	6B	113.92	1	113.42	114.42	wsnp_JD_c6439_7601968	IAAV5595	704183390	704187943	7	Ghaedrahmait2018_SDW_SST_6B, Kumar2009_GC_PHSR_6B, Kumar2009_PHSI_PHSR_6B, Ma2014_dWI_WLS_6B, Ma2014_RDWI_WLS_6B, Ma2014_SDWI_WLS_6B, Ma2014_SR_WLS_6B	3	3.21	8.96	PHS (2), SS (1), WS (4)
MQTL6B.7	6B	126.79	0.25	126.665	126.915	AX-94449386	IAAV3657	702374725	705562896	2	Hassn2018_MEPh.II_HST_6B, Verma2020_LR_DHST_6B	2	4.15	6.15	D+H (1), HS (1)
MQTL6D.1	6D	28.06	0.79	27.665	28.455	Excalibur_c18072_76	AX-94442215	805484	63762069	8	DeLeon2011_F_SST_6D, DeLeon2011_TN_SST_6D, Farokhzadeh2020_SPAD_AS_6D, MASON2011_HISforSKW.MS_HST_6D, MCINTYRE2010_Y_DST_6D.1, Tura2020_GY_DHST_6DLbot, Tura2020_GY_DHST_6DLtop, Xu2013_TDW_SST_6D	3	3	20.3	AS (1), D+H (2), DS (1), HS (1), SS (3)
MQTL6D.2	6D	41.8	1.44	41.08	42.52	wsnp_Ex_c14439_22426200	wsnp_Ku_c2637_5009091	2406478	6343334	23	BENNETT2012_GY_DST_6D.1, BENNETT2012_GY_DST_6D.2, Genc2013_GN/m2_SST_6D, Genc2013_TGW_SST_6D.1, Genc2013_TGW_SST_6D.2, Kumar2015_GIPHSR_6D.1, Kumar2015_GIPHSR_6D.2, Liton2020_SGI_PHSR_6D, Liton2020_SGI_PHSR_6D.1, Liton2020_SGI_PHSR_6D.2, Liton2020_SGI_PHSR_6D.3, Luo2021_SL_SST_6D, Ma2007_RDWI_SST_6D.1, Ma2007_RDWI_SST_6D.2, Ma2007_RFWI_SST_6D.1, Ma2007_RFWI_SST_6D.2, Ma2007_RRSL_SST_6D, MASON2011…	11	3.03	9.35	DS (4), HS (1), PHS (7), SS (11)
MQTL6D.3	6D	93.54	0.53	93.275	93.805	AX-95203221	AX-94674840	433658456	437674086	10	LIU2019_CTGFS_DHST_6D.1, LIU2019_CTGFS_DHST_6D.2, LIU2019_CTVS_DHST_6D, LIU2019_GY_DHST_6D.1, LIU2019_GY_DHST_6D.2, Shi2021_GW_DHST_6D.1, Shi2021_GW_DHST_6D.2, Shi2021_LWC_DHST_6D, Shi2021_TGW_DHST_6D.1, Shi2021_TGW_DHST_6D.2	2	3	17.45	D+H (10)
MQTL7A.1	7A	37.06	2.09	36.015	38.105	AX-94660876	AX-94397746	37706352	38756910	8	Arif2020_Bm_DHST_7A, BENNETT2012_Y_DHST_7A.1, BHUSAL2018_Ch.C0DAA_HST_7A, Kumar2015_GIPHSR_7A, Ma2007_Ch.C_SST_7A, Ma2007_DWR_SST_7A.1, Ma2007_DWR_SST_7A.2, TIWARI2013_HSIforGFD_HST_7A	6	2.96	14.85	D+H (2), HS (2), PHS (1), SS (3)
MQTL7A.2	7A	65.63	0.95	65.155	66.105	AX-95249973	AX-94490733	54997908	62529447	5	Erenae2021_Floret.Fer_HST_7A, Amin2013_PI/SIR_SST_7A.1, Hussain2017_SSE_SST_7A, Hussain2017_RZC_SST_7A, Hussain2017_RSE_SST_7A	3	3.2	11.27	HS (1), SS (4)
MQTL7A.3	7A	93.95	0.7	93.6	94.3	AX-94898799	AX-94695931	79542768	83722098	8	EL-FEKI2018_DH_DST_7A, EL-FEKI2018_GFD_DST_7A, EL-FEKI2018_SL_DST_7A, Farokhzadeh2019_GY_AS_7A, Farokhzadeh2019_WSC_AS_7A, Farokhzadeh2020_ROL_AS_7A, LIU2019_GN_DHST_7A, Singh2010_PHSI_PHSR_7A.2	5	3.09	22.98	AS (3), D+H (1), DS (3), PHS (1)
MQTL7A.4	7A	107.43	0.45	107.205	107.655	AX-95205723	AX-94402237	85906404	102056948	27	Azadi2015_SKLN/S_SST_7A, Azadi2015_SL_SST_7A.1, Azadi2015_SL_SST_7A.2, Azadi2015_Y_SST_7A, BENNETT2012_GY_DST_7A, DeLeon2011_PH_SST_7A, EL-FEKI2018_DPM_DST_7A, Farokhzadeh2019_Ctgf_AS_7A.1, Farokhzadeh2019_FLW_AS_7A, Farokhzadeh2020_Ctm_AS_7A, Farokhzadeh2020_SPAD_AS_7A, Farokhzadeh2020_TGW_AS_7A, GAHALUT2017_DA_DST_7A, GAHALUT2017_DM_DST_7A, GAHALUT2017_GFD_DST_7A, GAHALUT2017_TGW_DST_7A, Genc20…	14	3.55	11.34	AS (5), D+H (1), DS (10), HS (3), PHS (1), SS (7)
MQTL7A.5	7A	123.16	0.49	122.915	123.405	AX-95260715	AX-94457603	146473376	159557364	47	Arif2020_HID_DHST_7A, Arif2020_SwD_DHST_7A, Asif2018_SI/PIR_SST_7A, Barakat2020b_FN_HST_7A, BARAKAT2020c_MHC8min_HST_7A, BARAKAT2020c_MPT_HST_7A.1, BARAKAT2020c_MPT_HST_7A.2, BARAKAT2020d_GFR_HST_7A, BARAKAT2020d_KW_HST_7A, BENNETT2012_EV_DST_7A.1, BENNETT2012_EV_DST_7A.2, BENNETT2012_GY_DST_7A.1, BENNETT2012_GY_DST_7A.2, BENNETT2012_Y_DHST_7A.2, CHEN2019_KW/Th.R_DST_7A.1, CHEN2019_KW/Th.R_DST_7A…	22	3.09	10.52	AS (3), D+H (8), DS (21), HS (6), PHS (1), SS (8)
MQTL7A.6	7A	128.14	0.48	127.9	128.38	AX-94917420	AX-95206892	143050026	143355340	16	Azadi2015_GN/S_SST_7A.1, Azadi2015_GN/S_SST_7A.2, Azadi2015_TGW_SST_7A, Barakat2020a_BCC_HST_7A, BENNETT2012_Y_DHST_7A.3, BENNETT2012_Y_DHST_7A.4, CHEN2019_KW/Th.R_DST_7A.3, CHEN2019_Kyh_DST_7A.2, Farokhzadeh2019_Al_AS_7A, Farokhzadeh2019_RWC_AS_7A, Genc2010_SM_SST_7A, Genc2013_TGW_SST_7A.2, Jiang2015_Dr_PHSR_7A LIU2019_GY_DHST_7A, MCINTYRE2010_TW_DST_7A, Zandipour2020_SL_DHST_7A	11	3.23	15.24	AS (2), D+H (4), DS (3), HS (1), PHS (1), SS (5)
MQTL7A.7	7A	130.59	0.48	130.35	130.83	AX-95226392	AX-94423924	168459544	184651515	13	Asif2018_SIC_SST_7A, CHEN2019_Kyh_DST_7A.1, Genc2013_GN/m2_SST_7A, HIL2015_GY_DST_7A.1, Liton2020_SGI_PHSR_7A.2, Ma2014_GR_WLS_7A, Ma2014_GRI_WLS_7A.1, MASON2013_DH_HST_7A.1, MASON2013_DM_HST_7A, MCINTYRE2010_GY_DST_7A, REBETZKE2014_Co.L1_DST_7AL.1, Tura2020_GY_DHST_7A.2, Tura2020_TKW_DHST_7A.2	10	3.82	11.6	D+H (2), DS (4), HS (2), PHS (1), SS (2), WS (2)
MQTL7A.8	7A	135.38	0.86	134.95	135.81	AX-95136309	Kukri_c39614_977	150886826	281376155	6	Liton2020_SGI_PHSR_7A.1, Ma2014_CCI_WLS_7A, Ma2014_GRI_WLS_7A.2, MASON2011_HISforSKW.MS_HST_7A, Vijayalakshmi2010_Ch.F_HST_7A, Xu2012_SSIC_SST_7A	5	3.22	8.41	HS (2), PHS (1), SS (1), WS (2)
MQTL7A.9	7A	150.77	1.25	150.145	151.395	BS00057549_51	AX-94439073	647308576	700484041	8	BENNETT2012_GY_DST_7A.3, Genc2013_TGW_SST_7A.1, Luo2021_KL_SST_7A, Luo2021_L/WK_SST_7A, Luo2021_PK_SST_7A, MASON2013_HSI_HST_7A, MASON2013_KN/S_HST_7A,, Masoudi2015_RPIC_SST_7A	5	3	6.47	DS (1), HS (2), SS (5)
MQTL7A.10	7A	209.75	2.09	208.705	210.795	wsnp_Ex_c31955_40681185	AX-94384249	712831574	714595005	8	Asif2018_G_SST_7A, Asif2018_RGR_SST_7A, Barakat2020a_BSLV_HST_7A, Barakat2020b_Fl.m_HST_7A, CHEN2019_KW/Th.R_DST_7A.4, CHEN2019_Kyh_DST_7A.3, Ilyas2020_OP_SST_7A, Ilyas2020_Pr_SST_7A	4	3	12.02	DS (2), HS (2), SS (4)
MQTL7B.1	7B	52.43	2.06	51.4	53.46	Kukri_c14891_64	BS00065981_51	640690508	640715688	8	AZAM2016_Fo.IF_HST_7B, Farokhzadeh2019_GY_AS_7B, LIU2019_DH_DHST_7B.1, LIU2019_DH_DHST_7B.2, LIU2019_DH_DHST_7B.3, LIU2019_GN/m2_DHST_7B, LIU2019_GY_DHST_7B, LIU2019_NDVI.GFS_DHST_7B	3	3	11.78	AS (1), D+H (6), HS (1)
MQTL7B.2	7B	108.58	1.3	107.93	109.23	Kukri_c15912_860	Tdurum_contig47317_100	673961430	675149622	10	BENNETT2012_Y_DHST_7B.2, DeLeon2011_GN_SST_7B, Farokhzadeh2020_Ctm_AS_7B, Hussain2017_RcoC_SST_7A, Hussain2017_RphC_SST_7B, Hussain2017_SZC_SST_7B, Ilyas2020_MSI_SST_7B, Masoudi2019_BY_SST_7B, REBETZKE2008_WSC_DST_7BS, Shi2021_CC_HST_7B	8	3	7.03	AS (1), D+H (1), DS (1), HS (1), SS (6)
MQTL7B.3	7B	111.23	0.5	110.98	111.48	Tdurum_contig47317_100	BS00066647_51	675149622	676144771	61	Arif2020_Phr_DHST_7B, Arif2020_SpsD_DHST_7B, Arif2020_Tr_DHST_7B.1, Arif2020_Wue_DHST_7B, AYALEW2017_RL_DST_7BL.1, AYALEW2017_RL_DST_7BL.2, Azadi2015_SL_SST_7B.1, Azadi2015_SL_SST_7B.2, Barakat2020b_Fl.PC_HST_7B, Barakat2020b_WGC_HST_7B, BARAKAT2020c_MPH_HST_7B, BARAKAT2020d_GFD_HST_7B.1, BARAKAT2020d_GFD_HST_7B.2, BARAKAT2020d_GFR_HST_7B, BARAKAT2020d_GY_HST_7B, BENNETT2012_EV_DST_7B, BENNETT201…	24	3.27	9.71	AS (2), D+H (18), DS (8), HS (16), PHS (1), SS (9), WS (7)
MQTL7B.4	7B	124.78	0.78	124.39	125.17	BS00064367_51	IAAV8521	678029830	679794034	11	Batool2018_GI_SST_7B.1, Batool2018_GI_SST_7B.2, Batool2018_SVI_SST_7B, Cabral2014_PHSI_PHSR_7B, CHEN2019_KL/WR_DST_7B, CHEN2019_KW_DST_7B, Ilyas2020_OP_SST_7B, Ma2014_CC_WLS_7B MOHAMMADI2008_SSI_HST_7B, Xu2012_MRL_SST_7B, ZaÃ¯m2020_GY_DHST_7B	8	3.08	12.75	D+H (1), DS (2), HS (1), PHS (1), SS (5), WS (1)
MQTL7B.5	7B	148.22	0.54	147.95	148.49	AX-94381419	AX-94797448	702234037	708482387	6	Arif2020_Bm_DHST_7B, Arif2020_Gy_DHST_7B, Arif2020_Tr_DHST_7B.2, Asif2021_G(1-5)_SST_7B, Borner2018_FN_PHSR_7B, Hussain2017_RSuC_SST_7B	4	2.81	9.01	D+H (3), PHS (1), SS (2)
MQTL7D.1	7D	33.4	2.7	32.05	34.75	Xgwm635	AX-94527430	17253139	76731700	13	Azadi2015_TGW_SST_7D.1, Azadi2015_TGW_SST_7D.2, Barakat2020a_BCC_HST_7D, BARAKAT2020c_MPT_HST_7D, BARAKAT2020d_GFD_HST_7D, EL-FEKI2018_DH_DST_7D, Ilyas2020_Ch-a_SST_7D, Ilyas2020_MSI_SST_7D, Ma2014_RLI_WLS_7D, Munkvold2009_Dr_PHSR_7D, PALIWAL2012_DM_HST_7D, PALIWAL2012_HSIforTGW_HST_7D, Zandipour2020_Nn_DHST_7D	10	3.93	11.64	D+H (1), DS (1), HS (5), PHS (1), SS (4), WS (1)
MQTL7D.2	7D	71.69	1.77	70.805	72.575	D_GA8KES401ANMPM_140	BobWhite_c5654_231	92570686	94449911	26	BARAKAT2020c_MHC8min_HST_7D, EL-FEKI2018_200KW_DST_7A, EL-FEKI2018_ABG_DST_7D, EL-FEKI2018_GFR_DST_7D, EL-FEKI2018_LL_DST_7D, EL-FEKI2018_PH_DST_7D, Genc2013_M_SST_7D.2, Genc2013_TGW_SST_7D, Kumar2015_GIPHSR_7D.1, Kumar2015_GIPHSR_7D.2, Kumar2015_GIPHSR_7D.3, Ma2014_GR_WLS_7D, Ma2014_GRI_WLS_7D, MASON2013_HI_HST_7D, Munkvold2009_PHSI_PHSR_7D.1, Munkvold2009_PHSI_PHSR_7D.3, Munkvold2009_PHSI_PHSR_…	12	3.33	11.26	D+H (5), DS (5), HS (4), PHS (6), SS (4), WS (2)
MQTL7D.3	7D	81.55	0.51	81.295	81.805	D_contig12156_209	Kukri_c20975_765	100751155	101580823	18	Amin2013_NS/S_SST_7D, Barakat2020b_TW_HST_7D, Cabral2014_PHSI_PHSR_7D, Devi2019_SC_SST_7D, Farokhzadeh2019_WSC_AS_7D, Farokhzadeh2020_Al_AS_7D, Genc2013_M_SST_7D.1, LIU2019_DH_DHST_7D.1, LIU2019_DH_DHST_7D.2, LIU2019_NDVI.GFS_DHST_7D, LIU2019_PH_DHST_7D, LIU2019_W_DHST_7D, Munkvold2009_PHSI_PHSR_7D.2, NEHZAD2012_TKW_DST_7D, Nehzad2019_DA_SST_7D, Nehzad2019_DH_SST_7D, TIWARI2013_GY_HST_7D, Tura202…	13	3	11.94	AS (2), D+H (6), DS (1), HS (2), PHS (2), SS (5)
MQTL7D.4	7D	190.15	8.96	185.67	194.63	Kukri_c17449_1492	Kukri_c9683_804	602901147	610815863	6	AZAM2016_Fo.IF_HST_7D.1, AZAM2016_Fo.IF_HST_7D.2, Barakat2020b_FN_HST_7D, Genc2010_PIC_SST_7D, Harikrishna2020_NDVI_HST_7D, KUMAR2010_SG_HST_7D	5	3	11.77	HS (5), SS (1)

## Sheet: Table S5
Table S5 Comparison of MQTLs with MTAs
Stress	Study	Significant markers	Chromosome	Physical position (Mb)	Associated traits	Co-located MQTLs
Drought and heat stress	1	wsnp_JD_c6331_7499499	1B	548.967	Grain yield	MQTL1B.2
Drought and heat stress	1	Excalibur_c94980_51	2B	680.446	Days to heading	MQTL2B.3, MQTL2B.6, MQTL2B.7
Drought and heat stress	1	wsnp_Ex_c36242_44232305	2D	83.1666	Grain yield	MQTL2D.4
Drought and heat stress	1	RAC875_c107130_384	4B	649.471	Plant height	MQTL4B.1, MQTL4B.2, MQTL4B.3
Drought and heat stress	1	BS00037442_51	4B	549.132	Plant height	MQTL4B.2
Drought and heat stress	1	IAAV2228	4B	552.03	Plant height	MQTL4B.2
Drought and heat stress	1	wsnp_Ex_c18805_27686000	5A	467.781	Days to heading	MQTL5A.8
Drought and heat stress	1	Kukri_c4818_332	5B	557.111	Plant height	MQTL5B.2
Drought stress	2	IWB8919	5B	576.924	Thousand grain weight	MQTL5B.2
Drought stress	2	IWB51237	6B	291.778	Grains per spike	MQTL6B.1
Drought stress	3	wsnp_Ex_c20495_29571203	1A	527.178	Grain yield	MQTL1A.6, MQTL1A.8
Drought stress	3	wsnp_BG263358A_Ta_2_3	1A	531.643	Thousand grain weight	MQTL1A.6, MQTL1A.8
Drought stress	3	Kukri_rep_c115898_504	1B	561.707	Grain yield	MQTL1B.2
Drought stress	3	BS00063551_51	1B	679.653	Grain yield	MQTL1B.3
Drought stress	3	Tdurum_contig62286_271	4B	645.299	Thousand grain weight	MQTL4B.1, MQTL4B.2, MQTL4B.3
Drought stress	3	RAC875_c24515_602	4B	645.3	Thousand grain weight	MQTL4B.1, MQTL4B.2, MQTL4B.3
Drought stress	3	BS00066248_51	4B	657.993	Thousand grain weight	MQTL4B.5
Drought stress	3	Tdurum_contig29286_319	5A	596.561	Thousand grain weight	MQTL5A.8
Drought stress	3	BobWhite_c47495_403	5B	333.472	Thousand grain weight	MQTL5B.2
Drought stress	3	Tdurum_contig98215_420	5B	538.441	Thousand grain weight	MQTL5B.2
Drought stress	3	BS00063801_51	6B	474.184	Thousand grain weight	MQTL6B.1
Salt stress	4	IAAV5863	1B	642.477	days to heading	MQTL1B.3
Salt stress	4	BS00070285_51	1B	646.172	days to heading	MQTL1B.3
Salt stress	4	Kukri_c18230_1633	1B	664.788	days to heading	MQTL1B.3
Salt stress	4	wsnp_Ra_c53181_56932563	1B	664.804	days to heading	MQTL1B.3
Salt stress	4	BobWhite_c4482_73	1B	679.031	thousand kernel weight	MQTL1B.3
Salt stress	4	BS00063686_51	1B	679.272	thousand kernel weight	MQTL1B.3
Salt stress	4	RFL_Contig785_1700	1B	679.395	thousand kernel weight	MQTL1B.3
Salt stress	4	RFL_Contig785_1700	1B	679.395	thousand kernel weight	MQTL1B.3
Salt stress	4	RFL_Contig785_535	1B	679.396	thousand kernel weight	MQTL1B.3
Salt stress	4	RFL_Contig785_535	1B	679.396	thousand kernel weight	MQTL1B.3
Salt stress	4	wsnp_RFL_Contig2403_1927045	1B	477.218	days to heading	MQTL1B.4
Salt stress	4	Ku_c4042_576	2B	118.287	spike length	MQTL2B.3
Salt stress	4	TA001821-0411	2B	118.633	spike length	MQTL2B.3
Salt stress	4	wsnp_Ex_c269_518324	2B	118.694	spike length	MQTL2B.3
Salt stress	4	Tdurum_contig77602_931	2B	120.59	spike length	MQTL2B.3
Salt stress	4	BobWhite_rep_c51373_453	2B	12.1367	grain yield	MQTL2B.3
Salt stress	4	IAAV7487	2B	12.1367	grain yield	MQTL2B.3
Salt stress	4	BS00003404_51	2B	121.371	spike length	MQTL2B.3
Salt stress	4	BS00003404_51	2B	121.371	grain yield	MQTL2B.3
Salt stress	4	BS00022486_51	2B	12.1371	grain yield	MQTL2B.3
Salt stress	4	wsnp_Ex_c20786_29875033	2B	121.677	spike length	MQTL2B.3
Salt stress	4	wsnp_Ex_c20786_29875033	2B	121.677	grain yield	MQTL2B.3
Salt stress	4	BS00070001_51	2B	12.201	grain yield	MQTL2B.3
Salt stress	4	IAAV980	2B	122.697	spike length	MQTL2B.3
Salt stress	4	Kukri_c20247_524	2B	122.697	spike length	MQTL2B.3
Salt stress	4	Ra_c27275_627	2B	122.701	spike length	MQTL2B.3
Salt stress	4	wsnp_Ex_c62844_62315607	2B	164.94	spike length	MQTL2B.3, MQTL2B.6
Salt stress	4	wsnp_JD_c13359_13373795	2B	165.116	spike length	MQTL2B.3, MQTL2B.6
Salt stress	4	RAC875_c32503_134	2B	16.7469	spike length	MQTL2B.3, MQTL2B.6
Salt stress	4	RAC875_c32503_241	2B	167.469	spike length	MQTL2B.3, MQTL2B.6
Salt stress	4	wsnp_Ex_c3764_6853627	2B	186.404	grain yield	MQTL2B.3, MQTL2B.6
Salt stress	4	wsnp_Ex_rep_c106085_90293854	2B	189.595	grain yield	MQTL2B.3, MQTL2B.6
Salt stress	4	wsnp_Ex_c9935_16358536	2B	189.603	grain yield	MQTL2B.3, MQTL2B.6
Salt stress	4	BS00034315_51	2B	189.604	grain yield	MQTL2B.3, MQTL2B.6
Salt stress	4	wsnp_Ex_c2557_4761174	2B	189.604	grain yield	MQTL2B.3, MQTL2B.6
Salt stress	4	wsnp_Ku_c2725_5163093	2B	189.617	grain yield	MQTL2B.3, MQTL2B.6
Salt stress	4	wsnp_Ra_c46023_52004149	2B	189.619	grain yield	MQTL2B.3, MQTL2B.6
Salt stress	4	Kukri_rep_c104810_341	2B	190.018	grain yield	MQTL2B.3, MQTL2B.6
Salt stress	4	wsnp_Ex_c29108_38173309	2B	190.018	grain yield	MQTL2B.3, MQTL2B.6
Salt stress	4	Excalibur_c94980_51	2B	680.446	days to heading	MQTL2B.3, MQTL2B.6, MQTL2B.7
Salt stress	4	RAC875_rep_c72670_558	3B	727.991	spike length	MQTL3B.7
Salt stress	4	Excalibur_rep_c67048_452	3D	4.48776	spike length	MQTL3D.1
Salt stress	4	Kukri_rep_c69028_999	3D	4.48813	spike length	MQTL3D.1
Salt stress	4	Kukri_rep_c69028_1674	3D	4.48886	spike length	MQTL3D.1
Salt stress	4	RAC875_rep_c69820_103	3D	0.449051	spike length	MQTL3D.1
Salt stress	4	Excalibur_c63483_991	3D	10.3036	spike length	MQTL3D.1
Salt stress	4	wsnp_Ex_c5690_9994305	4A	38.7311	chlorophyll content	MQTL4A.3
Salt stress	4	RFL_Contig5341_816	4B	645.301	thousand kernel weight	MQTL4B.1, MQTL4B.2, MQTL4B.3
Salt stress	4	RAC875_c107130_384	4B	649.471	chlorophyll content	MQTL4B.1, MQTL4B.2, MQTL4B.3
Salt stress	4	Excalibur_c82684_66	4B	548.121	chlorophyll content	MQTL4B.2
Salt stress	4	Kukri_c27107_760	4B	548.195	chlorophyll content	MQTL4B.2
Salt stress	4	RAC875_c103110_275	4B	54.8863	chlorophyll content	MQTL4B.2
Salt stress	4	BS00037442_51	4B	549.132	chlorophyll content	MQTL4B.2
Salt stress	4	Tdurum_contig30942_179	4B	550.394	chlorophyll content	MQTL4B.2
Salt stress	4	wsnp_Ex_c19319_28253742	4B	551.07	chlorophyll content	MQTL4B.2
Salt stress	4	CAP8_c3273_136	4B	552.018	chlorophyll content	MQTL4B.2
Salt stress	4	wsnp_CAP12_rep_c4278_1949802	4B	552.018	chlorophyll content	MQTL4B.2
Salt stress	4	IAAV2228	4B	55.203	chlorophyll content	MQTL4B.2
Salt stress	4	Excalibur_rep_c108030_260	4D	108.903	thousand kernel weight	MQTL4D.1
Salt stress	4	wsnp_BE399966A_Ta_2_3	5A	9.659	spike number	MQTL5A.1
Salt stress	4	BS00075959_51	5A	588.741	chlorophyll content	MQTL5A.8
Salt stress	4	BS00067150_51	5A	609.244	spike number	MQTL5A.8, MQTL5A.5
Salt stress	4	wsnp_Ku_c3201_5970486	5B	538.293	chlorophyll content	MQTL5B.2
Salt stress	4	IAAV7207	5B	447.578	thousand kernel weight	MQTL5B.2, MQTL5B.3
Salt stress	4	BS00090073_51	6B	23.8779	chlorophyll content	MQTL6B.1
Salt stress	4	BS00090073_51	6B	25.7605	chlorophyll content	MQTL6B.1
Salt stress	4	wsnp_Ex_rep_c102159_87386822	6B	70.4222	chlorophyll content	MQTL6B.1
Salt stress	4	RAC875_c11183_2580	6B	7.04222	chlorophyll content	MQTL6B.1
Salt stress	4	wsnp_Ra_c2730_5190076	6B	126.136	chlorophyll content	MQTL6B.1
Salt stress	4	wsnp_Ra_c2730_5189836	6B	126.136	chlorophyll content	MQTL6B.1
Salt stress	4	Kukri_c21943_958	6B	126.137	chlorophyll content	MQTL6B.1
Salt stress	4	IAAV1673	6B	126.139	chlorophyll content	MQTL6B.1
Salt stress	4	RAC875_c13949_923	6B	126.139	chlorophyll content	MQTL6B.1
Salt stress	4	BobWhite_c22827_193	6B	631.74	chlorophyll content	MQTL6B.1
Salt stress	4	BobWhite_c22827_193	6B	631.74	chlorophyll content	MQTL6B.1
Salt stress	4	Excalibur_c31379_71	6B	653.212	thousand kernel weight	MQTL6B.1
Salt stress	5	BS00107837	1B	674.822	spike number	MQTL1B.3
Salt stress	5	BS00066143	5A	533.072	plant height	MQTL5A.8
Salt stress	5	BS00083630	6A	5.60442	days to flowering	MQTL6A.1
Drought stress	6	Kukri_c39223_871	1B	640.556	Days to heading	MQTL1B.3
Drought stress	6	BS00063511_51	1D	485.709	Number of productive spikes	MQTL1D.8
Drought stress	6	BS00063511_51	1D	485.709	Thousand grain weight	MQTL1D.8
Drought stress	6	wsnp_Ex_c8240_13914674	3B	16.452	Days to heading	MQTL3B.3, MQTL3B.4
Drought stress	6	wsnp_Ex_c8240_13914674	3B	16.452	Grain number per spike	MQTL3B.3, MQTL3B.4
Drought stress	6	RAC875_c5087_310	4B	536.919	Grain number per spike	MQTL4B.2
Drought stress	6	BS00022071_51	5A	586.605	Days to heading	MQTL5A.8
Drought stress	6	BobWhite_c10385_374	5A	587.412	Days to heading	MQTL5A.8
Drought stress	6	wsnp_BF293620A_Ta_2_1	5A	588.555	Days to heading	MQTL5A.8
Drought stress	6	RAC875_rep_c112818_307	5A	613.478	Number of productive spikes	MQTL5A.8
Drought stress	6	RAC875_rep_c112818_307	5A	613.478	Thousand grain weight	MQTL5A.8
Drought stress	6	TA003021-1057	6A	34.9746	Number of productive spikes	MQTL6A.4
Drought stress	6	TA003021-1057	6A	34.9746	Thousand grain weight	MQTL6A.4
Drought stress	6	Excalibur_rep_c106566_371	6D	3.04721	Days to heading	MQTL6D.1, MQTL6D.2
Drought stress	7	S1A_522189599	1A	522.19	Grain volulme weight	MQTL1A.8
Drought stress	7	S1B_631118054	1B	631.118	Grain yield	MQTL1B.3
Drought stress	7	S2B_409327412	2B	409.327	Thousand kernel weight	MQTL2B.3, MQTL2B.6, MQTL2B.7
Drought stress	7	S2B_683472157	2B	683.472	Thousand kernel weight	MQTL2B.3, MQTL2B.6, MQTL2B.7
Drought stress	7	S2D_7309581	2D	7.30958	Thousand kernel weight	MQTL2D.1, MQTL2D.2
Drought stress	7	S2D_7309581	2D	7.30958	Thousand kernel weight	MQTL2D.1, MQTL2D.2
Drought stress	7	S4A_73454791	4A	73.4548	Grain volulme weight	MQTL4A.3
Drought stress	7	S4A_402470267	4A	402.47	Thousand kernel weight	MQTL4A.3
Drought stress	7	S4B_637722874	4B	637.723	Thousand kernel weight	MQTL4B.1, MQTL4B.2, MQTL4B.3
Drought stress	7	S5B_288308122	5B	288.308	Thousand kernel weight	MQTL5B.2
Drought stress	7	S5B_598463062	5B	598.463	Grain yield	MQTL5B.6
Drought stress	7	S7A_97410463	7A	97.4105	Grain yield	MQTL7A.4
Drought stress	7	S7A_691163940	7A	691.164	Grain volulme weight	MQTL7A.9
Drought stress	7	S7D_46755477	7D	46.7555	Thousand kernel weight	MQTL7D.1
Salt stress	8	AX-94413573	1B	674.822	Na+ content	MQTL1B.3
Salt stress	8	AX-94520483	2B	76.908	Na+ content	MQTL2B.2, MQTL2B.3, MQTL2B.5, MQTL2B.6, MQTL2B.7
Salt stress	8	AX-95119350	2B	118.287	chlorophyll content	MQTL2B.3
Salt stress	8	AX-94446858	2B	726.468	root length	MQTL2B.3, MQTL2B.6, MQTL2B.7
Salt stress	8	AX-94522934	2B	734.919	membrane stability index	MQTL2B.3, MQTL2B.6, MQTL2B.7
Salt stress	8	AX-94643790	2D	32.2811	total fresh weight	MQTL2D.1
Salt stress	8	AX-94869603	3B	13.9643	chlorophyll content	MQTL3B.2, MQTL3B.3
Salt stress	8	AX-94459193	5A	479.602	membrane stability index	MQTL5A.8
Salt stress	8	AX-95242218	5B	58.7128	Na+/K+ ratio	MQTL5B.6
Salt stress	8	AX-94814333	6A	98.0433	root shoot ratio R/S	MQTL6A.6
Salt stress	8	AX-95260931	6B	57.7358	root length	MQTL6B.1
Salt stress	8	AX-95130945	6B	690.964	Na+/K+ ratio	MQTL6B.4, MQTL6B.5
Salt stress	8	AX-94490413	7A	54.998	chlorophyll content	MQTL7A.2
Salt stress	8	AX-95207798	1A	482.279	Na+ Content	MQTL1A.8
Salt stress	8	AX-94680045	1B	46.3544	biomass	MQTL1B.4
Salt stress	8	AX-94759165	2B	137.215	Na+ content	MQTL2B.3
Salt stress	8	AX-94411517	2B	672.06	thousand kernel weight	MQTL2B.3, MQTL2B.6, MQTL2B.7
Salt stress	8	AX-94450695	3B	710.38	K+ content	MQTL3B.7
Salt stress	8	AX-94669242	4B	568.715	K+ content	MQTL4B.2
Salt stress	8	AX-94450727	5A	25.0953	thousand kernel weight	MQTL5A.1
Salt stress	8	AX-94691166	5B	55.4924	grain yield	MQTL5B.2
Salt stress	8	AX-94830686	5B	528.59	days to maturity	MQTL5B.2
Salt stress	8	AX-94667285	5B	531.222	spikelets per spike	MQTL5B.2
Salt stress	8	AX-94428799	5B	538.711	thousand kernel weight	MQTL5B.2
Salt stress	8	AX-94978555	5B	545.429	K+ content	MQTL5B.2
Salt stress	8	AX-94688821	5B	571.184	thousand kernel weight	MQTL5B.2
Salt stress	8	AX-94782092	5B	452.13	plant height	MQTL5B.2, MQTL5B.3
Salt stress	8	AX-95099547	6A	57.1929	Na+ content	MQTL6A.7
Salt stress	8	AX-94511766	6B	45.7773	thousand kernel weight	MQTL6B.1
Salt stress	8	AX-94980566	6B	69.5578	grain number	MQTL6B.1
Salt stress	8	AX-94696020	6B	134.808	grain yield	MQTL6B.1
Salt stress	8	AX-94417482	6B	254.357	plant height	MQTL6B.1
Salt stress	8	AX-95120043	6B	310.218	grain number	MQTL6B.1
Salt stress	8	AX-94820097	6D	6.27632	chlorophyll content	MQTL6D.1
Drought stress	9	614140	1A	480.832	Days to heading	MQTL1A.8
Drought stress	9	753901	4D	297.112	Grain yield	MQTL4D.1
Drought stress	9	753901	4D	297.112	Days to heading	MQTL4D.1
Drought stress	9	753901	4D	297.112	Days to heading	MQTL4D.1
Drought stress	9	753901	4D	297.112	Days to maturity	MQTL4D.1
Drought stress	9	977174	5A	657.992	Grain yield	MQTL5A.8
Aluminium stress	9	994956	1B	681.078	Aluminium toxcicity	MQTL1B.3
Aluminium stress	9	wPt-3743	1D	411.704	Aluminium toxcicity	MQTL1D.3
Aluminium stress	9	wPt-4988	1D	485.365	Aluminium toxcicity	MQTL1D.8
Aluminium stress	9	wPt-5809	4D	126.935	Aluminium toxcicity	MQTL4D.1
Aluminium stress	9	TaALMT1	4D	455.346	Aluminium toxcicity	MQTL4D.2
Aluminium stress	9	wPt-8226	5A	502.588	Aluminium toxcicity	MQTL5A.8
Aluminium stress	9	wPt-1457	5B	355.237	Aluminium toxcicity	MQTL5B.2
Aluminium stress	9	wPt-0008	6D	28.8936	Aluminium toxcicity	MQTL6D.1
Drought stress	9	1103347	1A	519.893	Days to heading	MQTL1A.8
Drought stress	9	1103347	1A	519.893	Days to maturity	MQTL1A.8
Drought stress	9	1090844	5A	595.083	Plant height	MQTL5A.8
Drought stress	9	1050557	5B	348.451	Days to heading	MQTL5B.2
Drought stress	9	1167608	5B	472.663	Thousand grain weight	MQTL5B.2
Drought stress	9	3023142	5B	588.883	Days to heading	MQTL5B.6
Drought stress	9	1129498	6D	7.11503	Days to heading	MQTL6D.1
Salt stress	10	AX-94405726	1A	5.95	spike length	MQTL1A.2
Salt stress	10	AX-110374475	1A	570.21	spike number	MQTL1A.6, MQTL1A.7
Salt stress	10	AX-109981273	1A	535.05	spike number	MQTL1A.6, MQTL1A.7, MQTL1A.8
Salt stress	10	AX-111588878	1A	568.89	spike number	MQTL1A.6, MQTL1A.8
Salt stress	10	AX-94621146	1A	460.56	plant height	MQTL1A.8
Salt stress	10	AX-108771529	1B	674.96	spike length	MQTL1B.3
Salt stress	10	AX-108733712	1B	674.96	spike length	MQTL1B.3
Salt stress	10	AX-109968924	1B	675.04	spike length	MQTL1B.3
Salt stress	10	AX-109505259	1B	675.09	spike length	MQTL1B.3
Salt stress	10	AX-109972158	1B	675.09	spike length	MQTL1B.3
Salt stress	10	AX-111712489	1B	675.1	spike length	MQTL1B.3
Salt stress	10	AX-109840668	1B	675.1	spike length	MQTL1B.3
Salt stress	10	AX-110108873	1B	675.1	spike length	MQTL1B.3
Salt stress	10	AX-111147415	1B	675.11	spike length	MQTL1B.3
Salt stress	10	AX-110397370	1B	675.11	spike length	MQTL1B.3
Salt stress	10	AX-111104551	1B	675.13	spike length	MQTL1B.3
Salt stress	10	AX-111014924	1B	676.13	spike number	MQTL1B.3
Salt stress	10	AX-95255966	1B	539.37	spike length	MQTL1B.5
Salt stress	10	AX-109423718	1D	485.11	spike length	MQTL1D.8
Salt stress	10	AX-94801736	2A	13.85	spike number	MQTL2A.2
Salt stress	10	AX-109541328	2A	17.54	grain number	MQTL2A.3, MQTL2A.4
Salt stress	10	AX-110081724	2B	251.77	grain yield	MQTL2B.3, MQTL2B.6, MQTL2B.7
Salt stress	10	AX-95164186	2B	318.15	plant height	MQTL2B.3, MQTL2B.6, MQTL2B.7
Salt stress	10	AX-109986351	2D	28.41	plant height	MQTL2D.1
Salt stress	10	AX-95171082	2D	28.42	plant height	MQTL2D.1
Salt stress	10	AX-111956072	2D	34.43	spike length	MQTL2D.1
Salt stress	10	AX-111383803	2D	11.22	grain yield	MQTL2D.1, MQTL2D.2
Salt stress	10	AX-110370780	2D	13.91	spike number	MQTL2D.1, MQTL2D.2
Salt stress	10	AX-109205544	2D	498.04	grain number	MQTL2D.6, MQTL2D.7
Salt stress	10	AX-109115125	2D	524.35	grain yield	MQTL2D.6, MQTL2D.7
Salt stress	10	AX-109783146	2D	528.2	grain yield	MQTL2D.6, MQTL2D.7
Salt stress	10	AX-110002863	2D	530.09	grain yield	MQTL2D.6, MQTL2D.7
Salt stress	10	AX-110389141	2D	531.93	grain yield	MQTL2D.6, MQTL2D.7
Salt stress	10	AX-110579244	4A	24.85	spike number	MQTL4A.3
Salt stress	10	AX-110998194	4A	40.21	plant height	MQTL4A.3
Salt stress	10	AX-111090142	4A	40.22	plant height	MQTL4A.3
Salt stress	10	AX-94606228	4A	539.75	plant height	MQTL4A.3
Salt stress	10	AX-110968968	4B	637.47	Biomass	MQTL4B.1, MQTL4B.2, MQTL4B.3
Salt stress	10	AX-110670817	4B	637.56	biomass	MQTL4B.1, MQTL4B.2, MQTL4B.3
Salt stress	10	AX-94402252	4B	564.39	thousand kernel weight	MQTL4B.2
Salt stress	10	AX-89703298	4D	16.93	Plant height	MQTL4D.1
Salt stress	10	AX-109281717	4D	17.61	Plant height	MQTL4D.1
Salt stress	10	AX-108916749	4D	19.09	Plant height	MQTL4D.1
Salt stress	10	AX-89421921	4D	19.29	Plant height	MQTL4D.1
Salt stress	10	AX-109401716	5A	522.88	spike number	MQTL5A.8
Salt stress	10	AX-109932041	5A	523.68	spike number	MQTL5A.8
Salt stress	10	AX-109817726	5A	523.81	spike number	MQTL5A.8
Salt stress	10	AX-111588324	5A	535.91	plant height	MQTL5A.8
Salt stress	10	AX-110143022	5A	536.11	grain yield	MQTL5A.8
Salt stress	10	AX-111477647	5A	536.78	plant height	MQTL5A.8
Salt stress	10	AX-109389390	5A	536.8	plant height	MQTL5A.8
Salt stress	10	AX-109913549	5A	586.6	spike number	MQTL5A.8
Salt stress	10	AX-109454079	5B	38.26	grain number	MQTL5B.2
Salt stress	10	AX-95102702	5B	49.56	Plant height	MQTL5B.2
Salt stress	10	AX-94597489	5B	475.69	spike length	MQTL5B.2
Salt stress	10	AX-112288026	5B	477.38	spike number	MQTL5B.2
Salt stress	10	AX-109476210	5B	531.66	plant height	MQTL5B.2
Salt stress	10	AX-111528735	5B	574.06	spike length	MQTL5B.2
Salt stress	10	AX-108987083	5B	575.97	spike length	MQTL5B.2
Salt stress	10	AX-110595998	5B	576.14	biomass	MQTL5B.2
Salt stress	10	AX-110682362	5B	580.03	spike length	MQTL5B.2, MQTL5B.3
Salt stress	10	AX-109978928	5B	578.35	biomass	MQTL5B.2, MQTL5B.6
Salt stress	10	AX-108931712	5B	583.48	spike length	MQTL5B.2, MQTL5B.6
Salt stress	10	AX-108946482	5B	583.62	spike length	MQTL5B.2, MQTL5B.6
Salt stress	10	AX-110627615	5B	583.71	spike length	MQTL5B.2, MQTL5B.6
Salt stress	10	AX-111742138	5B	583.91	spike length	MQTL5B.2, MQTL5B.6
Salt stress	10	AX-111172112	5B	583.92	spike length	MQTL5B.2, MQTL5B.6
Salt stress	10	AX-94729169	5B	584.07	spike length	MQTL5B.6
Salt stress	10	AX-86180204	5B	584.07	spike length	MQTL5B.6
Salt stress	10	AX-110447642	5B	584.07	spike length	MQTL5B.6
Salt stress	10	AX-110402121	5B	584.07	spike length	MQTL5B.6
Salt stress	10	AX-111675975	5B	584.11	spike length	MQTL5B.6
Salt stress	10	AX-111019260	5B	584.11	spike length	MQTL5B.6
Salt stress	10	AX-109879550	5B	584.11	spike length	MQTL5B.6
Salt stress	10	AX-109529914	5B	584.11	spike length	MQTL5B.6
Salt stress	10	AX-111196036	5B	584.14	spike length	MQTL5B.6
Salt stress	10	AX-108945007	5B	584.62	spike length	MQTL5B.6
Salt stress	10	AX-109907290	5B	584.64	spike length	MQTL5B.6
Salt stress	10	AX-109443147	5B	584.8	biomass	MQTL5B.6
Salt stress	10	AX-108833623	5B	584.8	spike length	MQTL5B.6
Salt stress	10	AX-110904949	5B	584.83	spike length	MQTL5B.6
Salt stress	10	AX-109005670	5B	584.86	spike length	MQTL5B.6
Salt stress	10	AX-109468686	5B	584.89	spike length	MQTL5B.6
Salt stress	10	AX-110059025	5B	592.35	grain number	MQTL5B.6
Salt stress	10	AX-94438874	6A	100.23	plant height	MQTL6A.6
Salt stress	10	AX-94769657	6B	114.88	spike number	MQTL6B.1
Salt stress	10	AX-110970646	6B	523.89	plant height	MQTL6B.1
Salt stress	10	AX-111092697	6B	524.56	plant height	MQTL6B.1
Salt stress	10	AX-94475150	6B	679.25	grain yield	MQTL6B.1
Salt stress	10	AX-108888670	6B	690.02	plant height	MQTL6B.4, MQTL6B.5
Salt stress	10	AX-111510520	6B	690.31	grain yield	MQTL6B.4, MQTL6B.5
Salt stress	10	AX-110468528	7A	219.31	spike length	MQTL7A.8
Salt stress	10	AX-95658823	7B	675.28	plant height	MQTL7B.3
Salt stress	10	AX-109270218	7B	675.96	grain number	MQTL7B.3
Salt stress	10	AX-94792322	7D	25.21	plant height	MQTL7D.1
Heat stress	11	S1B_687868186	1B	687.87	Plant height	MQTL1B.3
Heat stress	11	S1B_465548215	1B	465.55	Grain yield	MQTL1B.4
Heat stress	11	S1B_475270285	1B	475.27	Spike per plant	MQTL1B.4
Heat stress	11	S1D_416730006	1D	416.73	Days to heading	MQTL1D.5
Heat stress	11	S1D_417084381	1D	417.08	Days to heading	MQTL1D.5
Heat stress	11	S1D_450556479	1D	450.56	Grain yield	MQTL1D.5
Heat stress	11	S2A_14756019	2A	14.76	Plant height	MQTL2A.2
Heat stress	11	S2B_770220840	2B	770.22	Plant height	MQTL2B.2, MQTL2B.3, MQTL2B.6, MQTL2B.7
Heat stress	11	S2B_235163611	2B	235.16	Thousand kernel weight	MQTL2B.3, MQTL2B.6, MQTL2B.7
Heat stress	11	S2B_425762009	2B	425.76	Graing filling duration	MQTL2B.3, MQTL2B.6, MQTL2B.7
Heat stress	11	S2B_753442043	2B	753.44	Grain yield	MQTL2B.3, MQTL2B.6, MQTL2B.7
Heat stress	11	S2D_12870959	2D	12.87	Grain number per spike	MQTL2D.1, MQTL2D.2
Heat stress	11	S2D_21561794	2D	21.56	Grain yield	MQTL2D.1, MQTL2D.2
Heat stress	11	S2D_22673899	2D	22.67	Grain yield	MQTL2D.1, MQTL2D.2
Heat stress	11	S2D_72213516	2D	72.21	Spike per plant	MQTL2D.4
Heat stress	11	S2D_73405773	2D	73.41	Spike per plant	MQTL2D.4
Heat stress	11	S2D_74859293	2D	74.86	Spike per plant	MQTL2D.4
Heat stress	11	S3B_697598464	3B	697.6	Grain yield	MQTL3B.7
Heat stress	11	S5A_14254129	5A	14.25	Plant height	MQTL5A.1
Heat stress	11	S5A_551669444	5A	551.67	Graing filling duration	MQTL5A.8
Heat stress	11	S5A_593094332	5A	593.09	Spike per plant	MQTL5A.8
Heat stress	11	S5A_625839432	5A	625.84	Plant height	MQTL5A.8
Heat stress	11	S5B_62834860	5B	62.83	Spike per plant	MQTL5B.2
Heat stress	11	S5B_310279281	5B	310.28	Grain yield	MQTL5B.2
Heat stress	11	S5B_411753477	5B	411.75	Spike per plant	MQTL5B.2
Heat stress	11	S5B_498781903	5B	498.78	Graing filling duration	MQTL5B.2
Heat stress	11	S5B_586352552	5B	586.35	Days to heading	MQTL5B.6
Heat stress	11	S6B_47885327	6B	47.89	Thousand kernel weight	MQTL6B.1
Heat stress	11	S6B_48222896	6B	48.22	Thousand kernel weight	MQTL6B.1
Heat stress	11	S6B_48349083	6B	48.35	Thousand kernel weight	MQTL6B.1
Heat stress	11	S6B_51093265	6B	51.09	Thousand kernel weight	MQTL6B.1
Heat stress	11	S6B_92246917	6B	92.25	Graing filling duration	MQTL6B.1
Heat stress	11	S6B_256489407	6B	256.49	Graing filling duration	MQTL6B.1
Heat stress	11	S6B_296392848	6B	296.39	Days to heading	MQTL6B.1
Heat stress	11	S6B_557614637	6B	557.61	Days to heading	MQTL6B.1
Heat stress	11	S6D_3422539	6D	3.42	Grain yield	MQTL6D.1
Heat stress	11	S6D_6070376	6D	6.07	Grain yield	MQTL6D.1
Heat stress	11	S6D_137788118	6D	137.79	Grain number per spike	MQTL6D.1
Heat stress	11	S7A_163318525	7A	163.32	Plant height	MQTL7A.8
Heat stress	11	S7A_268653916	7A	268.65	Grain yield	MQTL7A.8
Heat stress	11	S7A_695820062	7A	695.82	Spike per plant	MQTL7A.9
Heat stress	11	S7D_28710742	7D	28.71	Graing filling duration	MQTL7D.1
Heat stress	12	AX-94995102	1B	540.729	Plant height	MQTL1B.5
Heat stress	12	AX-94981856	1D	464.319	Grain yield	MQTL1D.5
Heat stress	12	AX-94691823	2A	16.066	Plant height	MQTL2A.2
Heat stress	12	AX-94508364	2B	184.8	Grain yield	MQTL2B.3, MQTL2B.6
Heat stress	12	AX-94508364	2B	184.8	Grain filling rate	MQTL2B.3, MQTL2B.6
Heat stress	12	AX-94481464	2B	205.477	Grain yield	MQTL2B.3, MQTL2B.6, MQTL2B.7
Heat stress	12	AX-94481464	2B	205.477	Grain filling rate	MQTL2B.3, MQTL2B.6, MQTL2B.7
Heat stress	12	AX-94475572	2B	594.848	Biomass	MQTL2B.3, MQTL2B.6, MQTL2B.7
Heat stress	12	AX-94918415	2B	623.056	Thousand grain weight	MQTL2B.3, MQTL2B.6, MQTL2B.7
Heat stress	12	AX-94833876	2D	30.252	Grain filling duration	MQTL2D.1
Heat stress	12	AX-94833876	2D	30.252	Days to maturity	MQTL2D.1
Heat stress	12	AX-94833876	2D	30.252	Plant height	MQTL2D.1
Heat stress	12	AX-94842402	2D	32.971	Productive tillers/m	MQTL2D.1
Heat stress	12	AX-94675758	2D	9.902	Productive tillers/m	MQTL2D.1, MQTL2D.2
Heat stress	12	AX-95104956	3B	684.618	Grain yield	MQTL3B.7
Heat stress	12	AX-95104956	3B	684.618	Grain filling rate	MQTL3B.7
Heat stress	12	AX-94421831	3B	691.661	Plant height	MQTL3B.7
Heat stress	12	AX-94779369	4D	293.546	Grain filling duration	MQTL4D.1
Heat stress	12	AX-94779369	4D	293.546	Days to maturity	MQTL4D.1
Heat stress	12	AX-94649016	4D	337.074	Plant height	MQTL4D.1
Heat stress	12	AX-94734562	5B	134.925	Grain yield	MQTL5B.2
Heat stress	12	AX-94556881	5B	496.98	Plant height	MQTL5B.2
Heat stress	12	AX-94863298	5B	506.761	Plant height	MQTL5B.2
Heat stress	12	AX-94449793	5B	547.584	Productive tillers/m	MQTL5B.2
Heat stress	12	AX-94449793	5B	547.584	Grain numbers/m	MQTL5B.2
Heat stress	12	AX-94684351	5B	440.238	Thousand grain weight	MQTL5B.2, MQTL5B.3
Heat stress	12	AX-94853198	5D	379.79	Grain filling duration	MQTL5D.1
Heat stress	12	AX-94853198	5D	379.79	Days to maturity	MQTL5D.1
Heat stress	12	AX-94538863	6A	6.735	Grain filling duration	MQTL6A.1
Heat stress	12	AX-95202740	6B	218.655	Productive tillers/m	MQTL6B.1
Heat stress	12	AX-94916820	6B	452.188	Plant height	MQTL6B.1
Heat stress	12	AX-95210974	6B	582.825	Productive tillers/m	MQTL6B.1
Heat stress	12	AX-94434258	7A	161.738	Grain filling rate	MQTL7A.8
Heat stress	12	AX-94616006	7A	205.485	Grain yield	MQTL7A.8
Heat stress	12	AX-94616006	7A	205.485	Grain filling rate	MQTL7A.8
Drought and heat stress	13	AX-110542290	1A	568.497	Spikes per plant	MQTL1A.6, MQTL1A.7
Drought and heat stress	13	AX-110542290	1A	568.497	Spikes per plant	MQTL1A.6, MQTL1A.7
Drought and heat stress	13	AX-94948444	1B	654.241	Thousand grain weight	MQTL1B.3
Drought and heat stress	13	AX-108862747	2B	747.227	Grain number per main spike	MQTL2B.1, MQTL2B.3, MQTL2B.6, MQTL2B.7
Drought and heat stress	13	AX-94964288	2B	135.692	Grain yield	MQTL2B.3
Drought and heat stress	13	AX-94964288	2B	135.692	Grain number per main spike	MQTL2B.3
Drought and heat stress	13	AX-94964288	2B	135.692	Grain yield	MQTL2B.3, MQTL2B.6
Drought and heat stress	13	AX-94964288	2B	135.692	Grain number per main spike	MQTL2B.3, MQTL2B.6
Drought and heat stress	13	AX-94964288	2B	135.692	Grain number per main spike	MQTL2B.3, MQTL2B.6
Drought and heat stress	13	AX-111595944	2B	175.062	Grain number per main spike	MQTL2B.3, MQTL2B.6
Drought and heat stress	13	AX-109912627	2B	182.72	Grain yield	MQTL2B.3, MQTL2B.6
Drought and heat stress	13	AX-109912627	2B	182.72	Grain yield	MQTL2B.3, MQTL2B.6
Drought and heat stress	13	AX-109487092	2B	296.614	Plant height	MQTL2B.3, MQTL2B.6, MQTL2B.7
Drought and heat stress	13	AX-109487092	2B	296.614	Plant height	MQTL2B.3, MQTL2B.6, MQTL2B.7
Drought and heat stress	13	AX-110919251	2B	353.564	Plant height	MQTL2B.3, MQTL2B.6, MQTL2B.7
Drought and heat stress	13	AX-110919251	2B	353.564	Plant height	MQTL2B.3, MQTL2B.6, MQTL2B.7
Drought and heat stress	13	AX-111777972	2B	375.251	Plant height	MQTL2B.3, MQTL2B.6, MQTL2B.7
Drought and heat stress	13	AX-111777972	2B	375.251	Plant height	MQTL2B.3, MQTL2B.6, MQTL2B.7
Drought and heat stress	13	AX-111709694	2B	413.081	Plant height	MQTL2B.3, MQTL2B.6, MQTL2B.7
Drought and heat stress	13	AX-111709694	2B	413.081	Plant height	MQTL2B.3, MQTL2B.6, MQTL2B.7
Drought and heat stress	13	AX-111683995	2B	425.097	Plant height	MQTL2B.3, MQTL2B.6, MQTL2B.7
Drought and heat stress	13	AX-111683995	2B	425.097	Plant height	MQTL2B.3, MQTL2B.6, MQTL2B.7
Drought and heat stress	13	AX-110050586	2B	461.911	Plant height	MQTL2B.3, MQTL2B.6, MQTL2B.7
Drought and heat stress	13	AX-110050586	2B	461.911	Plant height	MQTL2B.3, MQTL2B.6, MQTL2B.7
Drought and heat stress	13	AX-109641008	2B	507.972	Grain yield	MQTL2B.3, MQTL2B.6, MQTL2B.7
Drought and heat stress	13	AX-109641008	2B	507.972	Grain yield	MQTL2B.3, MQTL2B.6, MQTL2B.7
Drought and heat stress	13	AX-108810781	2B	512.179	Grain yield	MQTL2B.3, MQTL2B.6, MQTL2B.7
Drought and heat stress	13	AX-108810781	2B	512.179	Grain yield	MQTL2B.3, MQTL2B.6, MQTL2B.7
Drought and heat stress	13	AX-94557457	2B	553.874	Days to flowering	MQTL2B.3, MQTL2B.6, MQTL2B.7
Drought and heat stress	13	AX-108814364	2B	566.101	Days to flowering	MQTL2B.3, MQTL2B.6, MQTL2B.7
Drought and heat stress	13	AX-109977859	2B	593.663	Thousand grain weight	MQTL2B.3, MQTL2B.6, MQTL2B.7
Drought and heat stress	13	AX-111496721	2B	649.534	Grain yield	MQTL2B.3, MQTL2B.6, MQTL2B.7
Drought and heat stress	13	AX-111496721	2B	649.534	Grain yield	MQTL2B.3, MQTL2B.6, MQTL2B.7
Drought and heat stress	13	AX-111541695	2B	707.959	Grain number per main spike	MQTL2B.3, MQTL2B.6, MQTL2B.7
Drought and heat stress	13	AX-108834535	2B	726.054	Grain number per main spike	MQTL2B.3, MQTL2B.6, MQTL2B.7
Drought and heat stress	13	AX-109741923	2D	17.9479	Spikes per plant	MQTL2D.1
Drought and heat stress	13	AX-110276364	2D	24.9415	Plant height	MQTL2D.1, MQTL2D.2
Drought and heat stress	13	AX-110276364	2D	24.9415	Plant height	MQTL2D.1, MQTL2D.2
Drought and heat stress	13	AX-109395807	2D	484.368	Spikes per plant	MQTL2D.6, MQTL2D.7
Drought and heat stress	13	AX-110167583	2D	484.786	Plant height	MQTL2D.6, MQTL2D.7
Drought and heat stress	13	AX-110167583	2D	484.786	Plant height	MQTL2D.6, MQTL2D.7
Drought and heat stress	13	AX-110445230	3B	729.597	Plant height	MQTL3B.7
Drought and heat stress	13	AX-94855510	3D	22.7674	Grain number per main spike	MQTL3D.1
Drought and heat stress	13	AX-89310251	3D	586.958	Days to flowering	MQTL3D.5
Drought and heat stress	13	AX-109389489	4A	124.403	Plant height	MQTL4A.3
Drought and heat stress	13	AX-111536581	4A	424.386	Grain yield	MQTL4A.3
Drought and heat stress	13	AX-94523502	4B	621.969	Days to flowering	MQTL4B.1, MQTL4B.2, MQTL4B.4
Drought and heat stress	13	AX-94523502	4B	621.969	Plant height	MQTL4B.1, MQTL4B.2, MQTL4B.4
Drought and heat stress	13	AX-89438414	4B	598.262	Grain number per main spike	MQTL4B.2, MQTL4B.4
Drought and heat stress	13	AX-89438414	4B	598.262	Grain number per main spike	MQTL4B.2, MQTL4B.4
Drought and heat stress	13	AX-109665328	4D	18.5396	Plant height	MQTL4D.1
Drought and heat stress	13	AX-110594285	4D	44.0617	Plant height	MQTL4D.1
Drought and heat stress	13	AX-94538623	5A	18.6895	Plant height	MQTL5A.1
Drought and heat stress	13	AX-109993887	5A	595.397	Grain number per main spike	MQTL5A.8
Drought and heat stress	13	AX-109566039	5B	426.137	Plant height	MQTL5B.2
Drought and heat stress	13	AX-108796205	5B	517.797	Thousand grain weight	MQTL5B.2
Drought and heat stress	13	AX-108796205	5B	517.797	Thousand grain weight	MQTL5B.2
Drought and heat stress	13	AX-109312888	5B	545.166	Thousand grain weight	MQTL5B.2
Drought and heat stress	13	AX-110923702	6A	27.7838	Plant height	MQTL6A.4
Drought and heat stress	13	AX-110975340	6A	33.0129	Grain yield	MQTL6A.4, MQTL6A.8
Drought and heat stress	13	AX-94814333	6A	98.0433	Grain yield	MQTL6A.6
Drought and heat stress	13	AX-94814333	6A	98.0433	Grain yield	MQTL6A.6
Drought and heat stress	13	AX-110062413	6B	44.5851	Plant height	MQTL6B.1
Drought and heat stress	13	AX-110062413	6B	44.5851	Plant height	MQTL6B.1
Drought and heat stress	13	AX-111512608	6B	48.1272	Plant height	MQTL6B.1
Drought and heat stress	13	AX-111512608	6B	48.1272	Plant height	MQTL6B.1
Drought and heat stress	13	AX-109330285	6B	59.2946	Thousand grain weight	MQTL6B.1
Drought and heat stress	13	AX-109330285	6B	59.2946	Thousand grain weight	MQTL6B.1
Drought and heat stress	13	AX-109882312	6B	60.5979	Grain yield	MQTL6B.1
Drought and heat stress	13	AX-110895770	6D	16.8542	Grain yield	MQTL6D.1
Drought and heat stress	13	AX-94713309	6D	26.4045	Plant height	MQTL6D.1
Drought and heat stress	13	AX-111086031	6D	29.9279	Grain yield	MQTL6D.1
Drought and heat stress	13	AX-94776779	6D	3.98082	Spikes per plant	MQTL6D.1, MQTL6D.2
Salt stress	14	gwm191	2B	631.172	root fresh weight	MQTL2B.3, MQTL2B.6, MQTL2B.7
Salt stress	14	gwm77	3B	214.817	growth rate	MQTL3B.4, MQTL3B.5
Salt stress	14	cfd141	3D	7.31767	root dry weight	MQTL3D.1, MQTL3D.2
Salt stress	14	gwm165	4A	51.1392	shoot height	MQTL4A.3
Salt stress	14	gwm251	4B	568.556	root fresh weight	MQTL4B.2
Salt stress	14	barc288	4D	121.191	root dry weight	MQTL4D.1
Salt stress	14	barc334	4D	278.13	root fresh weight	MQTL4D.1
Salt stress	14	gwm609	4D	360.136	root length	MQTL4D.1
Salt stress	14	barc151	5A	558.34	growth rate	MQTL5A.8
Salt stress	14	wmc415	5B	507.921	root dry weight	MQTL5B.2
Salt stress	14	gwm219	6B	674.843	growth rate	MQTL6B.1
Heat stress	15	wsnp_RFL_Contig3866_4228783	1B	471.521	Grain protein content	MQTL1B.4
Heat stress	15	wsnp_RFL_Contig3866_4228783	1B	471.521	Wet gluten content	MQTL1B.4
Heat stress	15	wsnp_RFL_Contig3529_3696847	1B	471.521	Grain starch content	MQTL1B.4
Heat stress	15	BS00067201_51	2B	412.661	Grain protein content	MQTL2B.3, MQTL2B.6, MQTL2B.7
Heat stress	15	Excalibur_rep_c109101_115	2D	9.62377	Dough stability time	MQTL2D.1, MQTL2D.2
Heat stress	15	Excalibur_rep_c109101_115	2D	9.62377	Grain hardness	MQTL2D.1, MQTL2D.2
Heat stress	15	BS00023008_51	5A	8.05941	Dough stability time	MQTL5A.1, MQTL5A.4
Drought stress	16	M892	1B	12.5051	Days to heading	MQTL1B.1
Drought stress	16	M3989	2B	126.9	Days to maturity	MQTL2B.3, MQTL2B.6
Drought stress	16	M8680	4A	157.558	Grain yield	MQTL4A.3
Drought stress	16	M13563	6B	124.069	Days to maturity	MQTL6B.1
Drought stress	17	128.147	2D	4.02183	Plant height	MQTL2D.1
Drought stress	17	128.147	2D	4.02183	Grain number per spike	MQTL2D.1
Salt stress	18	RAC875_c2666_484	6B	473.083	Na+ content	MQTL6B.1
Salt stress	18	Kukri_c49331_77	6B	664.266	K+ content	MQTL6B.1, MQTL6B.2
Drought and heat stress	19	Jagger_c7688_98	2B	765.072	Grain yield	MQTL2B.3, MQTL2B.5, MQTL2B.6, MQTL2B.7
Drought and heat stress	19	BS00011047_51	2B	765.279	Grain yield	MQTL2B.3, MQTL2B.5, MQTL2B.6, MQTL2B.7
Drought and heat stress	19	IACX4260	3B	3.22813	Grain yield	MQTL3B.1
Drought and heat stress	19	RAC875_rep_c69171_92	3B	3.60596	Days to anthesis	MQTL3B.1
Drought and heat stress	19	RAC875_rep_c69171_92	3B	3.60596	Grain yield	MQTL3B.1
Drought and heat stress	19	BobWhite_c12908_381	3B	21.003	Grain yield	MQTL3B.4, MQTL3B.5
Drought and heat stress	19	CAP8_c1066_309	5A	488.262	Grains per spike	MQTL5A.8
Drought and heat stress	19	CAP8_c1066_309	5A	488.262	Plant height	MQTL5A.8
Drought and heat stress	19	wsnp_Ex_c7168_12311649	5A	488.263	Days to heading	MQTL5A.8
Drought and heat stress	19	wsnp_Ex_c7168_12311649	5A	488.263	Days to maturity	MQTL5A.8
Drought and heat stress	19	wsnp_Ex_c7168_12311649	5A	488.263	Grains per spike	MQTL5A.8
Drought and heat stress	19	wsnp_Ex_c7168_12311649	5A	488.263	Grain yield	MQTL5A.8
Drought and heat stress	19	wsnp_Ex_c7168_12311649	5A	488.263	Plant height	MQTL5A.8
Drought and heat stress	19	IAAV8258	5A	572.84	Days to heading	MQTL5A.8
Drought and heat stress	19	IAAV8258	5A	572.84	Days to maturity	MQTL5A.8
Drought and heat stress	20	Excalibur_c26688_138	1A	542.439	Grain yield	MQTL1A.6, MQTL1A.7, MQTL1A.8
Drought and heat stress	20	Excalibur_c4789_2748	6D	1.41323	Grain yield	MQTL6D.1
Salt stress	21	Excalibur_c112015_118	1B	566.8	shoot height	MQTL1B.2
Salt stress	21	Ku_c956_1797	1B	571.4	shoot height	MQTL1B.2
Salt stress	21	IAAV8839	1D	430.4	root fresh weight	MQTL1D.5
Salt stress	21	IAAV8839	1D	430.4	root dry weight	MQTL1D.5
Salt stress	21	IAAV8839	1D	430.4	shoot dry weight	MQTL1D.5
Salt stress	21	Ex_c18035_602	1D	430.6	shoot dry weight	MQTL1D.5
Salt stress	21	IACX1549	1D	431.4	shoot dry weight	MQTL1D.5
Salt stress	21	Kukri_c59519_352	1D	431.7	shoot dry weight	MQTL1D.5
Salt stress	21	Kukri_rep_c68263_453	5A	464.5	shoot height	MQTL5A.8
Salt stress	21	Kukri_c17430_972	5A	468.5	shoot height	MQTL5A.8
Salt stress	21	BS00027465_51	5A	471.7	root fresh weight	MQTL5A.8
Salt stress	21	BS00027465_51	5A	471.7	root dry weight	MQTL5A.8
Salt stress	21	BS00027466_51	5A	471.7	root fresh weight	MQTL5A.8
Salt stress	21	BS00027466_51	5A	471.7	root dry weight	MQTL5A.8
Salt stress	21	BS00022509_51	5A	472.3	root fresh weight	MQTL5A.8
Salt stress	21	Kukri_c2326_1037	5A	476.6	root fresh weight	MQTL5A.8
Salt stress	21	Kukri_c2326_1037	5A	476.6	root dry weight	MQTL5A.8
Salt stress	21	Kukri_c2326_995	5A	476.6	root fresh weight	MQTL5A.8
Salt stress	21	RAC875_c25567_1204	5B	273.1	root dry weight	MQTL5B.2
Salt stress	21	RAC875_c25567_1204	5B	273.1	shoot dry weight	MQTL5B.2
Salt stress	21	Ku_c15213_388	5B	515.2	Na+ content	MQTL5B.2
Salt stress	21	Ku_c15213_388	5B	515.2	Na+/K+ ratio	MQTL5B.2
Salt stress	21	GENE-3440_199	5B	445.5	root dry weight	MQTL5B.2, MQTL5B.3
Salt stress	21	GENE-3440_199	5B	445.5	root fresh weight	MQTL5B.2, MQTL5B.3
Salt stress	21	Ku_c5191_340	6B	668.8	Na+/K+ ratio	MQTL6B.1, MQTL6B.2
Salt stress	21	RAC875_rep_c69963_514	6B	668.8	Na+/K+ ratio	MQTL6B.1, MQTL6B.2
Salt stress	21	BobWhite_c149_3064	7A	670.8	shoot height	MQTL7A.9
Salt stress	21	wsnp_Ku_c19943_29512612	7A	675.4	root length	MQTL7A.9
Drought stress	22	BS00073413_51	1A	537.083	Plant height	MQTL1A.6, MQTL1A.7, MQTL1A.8
Drought stress	22	CAP12_c4007_435	1B	542.432	Plant height	MQTL1B.5
Drought stress	22	wsnp_Ra_c28444_37905400	2B	383.373	Days to heading	MQTL2B.3, MQTL2B.6, MQTL2B.7
Drought stress	22	BS00012071_51	2B	635.024	Thousand grain weight	MQTL2B.3, MQTL2B.6, MQTL2B.7
Drought stress	22	BS00011315_51	2B	647.317	Plant height	MQTL2B.3, MQTL2B.6, MQTL2B.7
Drought stress	22	wsnp_CAP12_c812_428290	2D	32.7929	Days to heading	MQTL2D.1
Drought stress	22	BS00106571_51	4D	455.764	Days to heading	MQTL4D.2
Drought stress	22	Ex_c19057_965	5A	473.625	Days to heading	MQTL5A.8
Drought stress	22	BS00022644_51	5A	569.464	Days to heading	MQTL5A.8
Drought stress	22	BS00000648_51	5B	499.168	Plant height	MQTL5B.2
Drought stress	22	BS00008767_51	5B	567.153	Days to heading	MQTL5B.2
Drought stress	22	wsnp_Ku_c35839_44981841	6B	127.751	Plant height	MQTL6B.1
Drought stress	22	BS00046966_51	6B	132.12	Thousand grain weight	MQTL6B.1
Drought stress	22	BS00040868_51	6B	228.977	Days to heading	MQTL6B.1
Drought and heat stress	23	BS00071346_51	2B	119.121	Leaf water potential	MQTL2B.3
Drought and heat stress	23	GENE-1364_133	2B	119.121	Plant height	MQTL2B.3
Drought and heat stress	23	Kukri_c53787_620	4A	477.417	Biomass	MQTL4A.3
Drought and heat stress	23	wMAS000001	4B	560.504	Plant height	MQTL4B.2
Drought and heat stress	23	wMAS000001	4B	560.504	Plant height	MQTL4B.2
Drought and heat stress	23	BobWhite_c33909_119	5A	584.156	Plant height	MQTL5A.8
Drought and heat stress	23	RFL_Contig3290_726	5A	661.897	Biomass	MQTL5A.8
Drought and heat stress	23	Kukri_rep_c103997_238	5A	662.91	Seed weight per plant	MQTL5A.8
Drought and heat stress	23	wsnp_Ex_c7729_13177883	5A	669.028	Harvest index	MQTL5A.8
Drought and heat stress	23	IACX6453 / Kukri_c16463_584	6A	25.4792	Biomass	MQTL6A.4
Drought and heat stress	23	Ex_c55514_718	6B	25.4792	Leaf water potential	MQTL6B.1
Drought and heat stress	23	RFL_Contig4514_470	6B	475.55	Seed weight per plant	MQTL6B.1
Drought and heat stress	23	Kukri_c48571_361	6B	475.55	Leaf water potential	MQTL6B.1
Drought and heat stress	23	Excalibur_c23296_820	6B	607.84	Biomass	MQTL6B.1
Drought stress	24	3064540	1B	390.398	Days to maturity	MQTL1B.7
Drought stress	24	1718021	4A	17.403	Grain yield	MQTL4A.3
Drought stress	24	1130105	4A	570.236	Grain yield	MQTL4A.3
Drought stress	24	979934	4A	570.268	Grain yield	MQTL4A.3
Drought stress	24	3024473	4A	594.676	Grain yield	MQTL4A.5
Drought and heat stress	25	3940289	1B	671.608	Plant height	MQTL1B.3
Drought and heat stress	25	4909607	1B	675.983	Plant height	MQTL1B.3
Drought and heat stress	25	1102235	1B	676.717	Plant height	MQTL1B.3
Drought and heat stress	25	2276699	1B	676.984	Plant height	MQTL1B.3
Drought and heat stress	25	3384897	1B	677.024	Plant height	MQTL1B.3
Drought and heat stress	25	1108404	1B	677.306	Plant height	MQTL1B.3
Drought and heat stress	25	1102277	1B	677.324	Plant height	MQTL1B.3
Drought and heat stress	25	4989029	2B	159.844	Days to anthesis	MQTL2B.3, MQTL2B.6
Drought and heat stress	25	1667363	2B	454.343	Days to anthesis	MQTL2B.3, MQTL2B.6, MQTL2B.7
Drought and heat stress	25	3064848	2B	454.345	Days to anthesis	MQTL2B.3, MQTL2B.6, MQTL2B.7
Drought and heat stress	25	4993268	2B	477.333	Days to maturity	MQTL2B.3, MQTL2B.6, MQTL2B.7
Drought and heat stress	25	4993268	2B	477.333	Days to anthesis	MQTL2B.3, MQTL2B.6, MQTL2B.7
Drought and heat stress	25	1141012	2B	477.569	Days to maturity	MQTL2B.3, MQTL2B.6, MQTL2B.7
Drought and heat stress	25	1104354	2B	550.689	Days to anthesis	MQTL2B.3, MQTL2B.6, MQTL2B.7
Drought and heat stress	25	4909882	2B	590.675	Plant height	MQTL2B.3, MQTL2B.6, MQTL2B.7
Drought and heat stress	25	1108462	2B	632.45	Days to maturity	MQTL2B.3, MQTL2B.6, MQTL2B.7
Drought and heat stress	25	1108462	2B	632.45	Days to anthesis	MQTL2B.3, MQTL2B.6, MQTL2B.7
Drought and heat stress	25	1054006	2B	632.518	Days to maturity	MQTL2B.3, MQTL2B.6, MQTL2B.7
Drought and heat stress	25	1054006	2B	632.518	Days to anthesis	MQTL2B.3, MQTL2B.6, MQTL2B.7
Drought and heat stress	25	5410373	2B	632.604	Plant height	MQTL2B.3, MQTL2B.6, MQTL2B.7
Drought and heat stress	25	1107872	2B	717.693	Days to anthesis	MQTL2B.3, MQTL2B.6, MQTL2B.7
Drought and heat stress	25	1128432	2B	732.057	Days to anthesis	MQTL2B.3, MQTL2B.6, MQTL2B.7
Drought and heat stress	25	1013608	5A	478.85	Days to anthesis	MQTL5A.8
Drought and heat stress	25	1133579	5A	562.415	Days to maturity	MQTL5A.8
Drought and heat stress	25	1215213	5A	562.896	Days to maturity	MQTL5A.8
Drought and heat stress	25	2278878	5A	599.432	Days to anthesis	MQTL5A.8
Drought and heat stress	25	1091451	5A	625.692	Plant height	MQTL5A.8, MQTL5A.6
Drought and heat stress	25	1093353	5B	388.534	Grain yield	MQTL5B.2
Drought and heat stress	25	1242652	5B	571.635	Days to maturity	MQTL5B.2
Drought and heat stress	25	1242652	5B	571.635	Days to anthesis	MQTL5B.2
Drought and heat stress	25	1112864	5B	592.839	Days to anthesis	MQTL5B.6
Drought and heat stress	25	1216668	6B	189.529	Grain yield	MQTL6B.1
Drought and heat stress	25	1011393	6B	481.856	Days to anthesis	MQTL6B.1
Drought and heat stress	25	1118805	7A	171.438	Plant height	MQTL7A.8, MQTL7A.7
Drought and heat stress	25	1134569	7A	173.415	Plant height	MQTL7A.8, MQTL7A.7
Heat stress	26	Tdurum_contig11106_264	1A	554.21	Thousand grain weight	MQTL1A.6, MQTL1A.7
Heat stress	26	Tdurum_contig11106_264	1A	554.21	Salt susceptibility index	MQTL1A.6, MQTL1A.7
Heat stress	26	Tdurum_contig60210_371	1A	568.42	Salt susceptibility index	MQTL1A.6, MQTL1A.7
Heat stress	26	Excalibur_c3145_70	1A	522.51	Salt susceptibility index	MQTL1A.6, MQTL1A.8
Heat stress	26	Jagger_c5111_190	1A	522.54	Salt susceptibility index	MQTL1A.6, MQTL1A.8
Heat stress	26	wsnp_Ku_c5210_9290700	1A	527.96	Salt susceptibility index	MQTL1A.6, MQTL1A.8
Heat stress	26	Ku_c17322_2436	1A	528.67	Salt susceptibility index	MQTL1A.6, MQTL1A.8
Heat stress	26	BS00022824_51	1A	577.47	Thousand grain weight	MQTL1A.7
Heat stress	26	Kukri_c19837_432	1A	582.71	Salt susceptibility index	MQTL1A.7
Heat stress	26	RAC875_rep_c112044_340	1A	498.81	Salt susceptibility index	MQTL1A.8
Heat stress	26	Tdurum_contig42852_667	1B	565.67	Thousand grain weight	MQTL1B.2
Heat stress	26	BS00000010_51	1B	670.78	Salt susceptibility index	MQTL1B.3
Heat stress	26	wsnp_Ex_c750_1474184	1B	686.84	Thousand grain weight	MQTL1B.3
Heat stress	26	wsnp_Ex_c750_1474184	1B	686.84	Salt susceptibility index	MQTL1B.3
Heat stress	26	wsnp_Ex_c1597_3045682	1B	688.28	Thousand grain weight	MQTL1B.3
Heat stress	26	wsnp_Ex_c1597_3045682	1B	688.28	Salt susceptibility index	MQTL1B.3
Heat stress	26	IACX5803	1B	651.56	Thousand grain weight	MQTL1B.3, MQTL1B.6
Heat stress	26	wsnp_Ku_c4042_7375053	2B	118.29	Salt susceptibility index	MQTL2B.3
Heat stress	26	JD_c14855_506	2B	122.27	Thousand grain weight	MQTL2B.3
Heat stress	26	wsnp_Ex_rep_c67257_65786614	2B	139.82	Salt susceptibility index	MQTL2B.3
Heat stress	26	RAC875_c27650_216	2B	758.94	Thousand grain weight	MQTL2B.3, MQTL2B.5, MQTL2B.6, MQTL2B.7
Heat stress	26	RAC875_c27650_216	2B	758.94	Salt susceptibility index	MQTL2B.3, MQTL2B.5, MQTL2B.6, MQTL2B.7
Heat stress	26	wsnp_BG605258B_Ta_2_7	2B	760.88	Salt susceptibility index	MQTL2B.3, MQTL2B.5, MQTL2B.6, MQTL2B.7
Heat stress	26	BobWhite_c42601_173	2B	760.93	Salt susceptibility index	MQTL2B.3, MQTL2B.5, MQTL2B.6, MQTL2B.7
Heat stress	26	Excalibur_c9752_208	2B	760.95	Salt susceptibility index	MQTL2B.3, MQTL2B.5, MQTL2B.6, MQTL2B.7
Heat stress	26	Excalibur_c9752_670	2B	760.95	Salt susceptibility index	MQTL2B.3, MQTL2B.5, MQTL2B.6, MQTL2B.7
Heat stress	26	wsnp_BF202681B_Ta_2_2	2B	146.64	Salt susceptibility index	MQTL2B.3, MQTL2B.6
Heat stress	26	Ra_c2110_1660	2B	146.73	Salt susceptibility index	MQTL2B.3, MQTL2B.6
Heat stress	26	JD_c767_567	2B	157.7	Salt susceptibility index	MQTL2B.3, MQTL2B.6
Heat stress	26	BobWhite_c5852_103	2B	234.64	Thousand grain weight	MQTL2B.3, MQTL2B.6, MQTL2B.7
Heat stress	26	BS00061269_51	2B	239.85	Salt susceptibility index	MQTL2B.3, MQTL2B.6, MQTL2B.7
Heat stress	26	BS00076369_51	2B	381.8	Salt susceptibility index	MQTL2B.3, MQTL2B.6, MQTL2B.7
Heat stress	26	Tdurum_contig26542_281	2B	554.29	Salt susceptibility index	MQTL2B.3, MQTL2B.6, MQTL2B.7
Heat stress	26	CAP7_rep_c5636_102	2B	640.1	Salt susceptibility index	MQTL2B.3, MQTL2B.6, MQTL2B.7
Heat stress	26	Excalibur_c35074_257	2B	734.5	Salt susceptibility index	MQTL2B.3, MQTL2B.6, MQTL2B.7
Heat stress	26	Excalibur_c14212_372	2B	756.7	Salt susceptibility index	MQTL2B.3, MQTL2B.6, MQTL2B.7
Heat stress	26	GENE-0526_733	2B	758.59	Salt susceptibility index	MQTL2B.3, MQTL2B.6, MQTL2B.7
Heat stress	26	BS00080749_51	2D	72.17	Thousand grain weight	MQTL2D.4
Heat stress	26	BS00080749_51	2D	72.17	Salt susceptibility index	MQTL2D.4
Heat stress	26	Excalibur_c27702_282	2D	83.93	Thousand grain weight	MQTL2D.4
Heat stress	26	CAP11_c5660_100	3B	18.82	Salt susceptibility index	MQTL3B.4, MQTL3B.5
Heat stress	26	Ku_c30806_235	3B	26.53	Thousand grain weight	MQTL3B.6
Heat stress	26	BobWhite_rep_c66224_103	3B	29.63	Thousand grain weight	MQTL3B.6
Heat stress	26	Excalibur_c40618_182	4A	29.07	Thousand grain weight	MQTL4A.3
Heat stress	26	Tdurum_contig11919_360	4A	29.07	Thousand grain weight	MQTL4A.3
Heat stress	26	wsnp_Ex_c7489_12810235	4A	743.95	Salt susceptibility index	MQTL4A.3
Heat stress	26	RAC875_c86270_269	5A	456.97	Salt susceptibility index	MQTL5A.8
Heat stress	26	BS00100107_51	5A	481.9	Salt susceptibility index	MQTL5A.8
Heat stress	26	CAP8_c1066_309	5A	488.26	Salt susceptibility index	MQTL5A.8
Heat stress	26	Ex_c9327_1196	5A	488.63	Salt susceptibility index	MQTL5A.8
Heat stress	26	Tdurum_contig47852_422	5A	488.63	Salt susceptibility index	MQTL5A.8
Heat stress	26	Ra_c700_2210	5A	503.06	Salt susceptibility index	MQTL5A.8
Heat stress	26	wsnp_BE399939A_Ta_2_1	5A	556.68	Thousand grain weight	MQTL5A.8
Heat stress	26	wsnp_Ku_c21275_31007309	5A	565.55	Thousand grain weight	MQTL5A.8
Heat stress	26	Kukri_c28080_887	5A	570.19	Salt susceptibility index	MQTL5A.8
Heat stress	26	RAC875_rep_c112205_166	5A	570.19	Salt susceptibility index	MQTL5A.8
Heat stress	26	wsnp_Ex_c62818_62296773	5A	580.94	Thousand grain weight	MQTL5A.8
Heat stress	26	wsnp_Ex_c37943_45584325	5A	580.95	Thousand grain weight	MQTL5A.8
Heat stress	26	wsnp_Ex_c37943_45584325	5A	580.95	Salt susceptibility index	MQTL5A.8
Heat stress	26	wsnp_Ex_c2702_5013188	5A	585.07	Salt susceptibility index	MQTL5A.8
Heat stress	26	Excalibur_c30482_898	5A	586.6	Salt susceptibility index	MQTL5A.8
Heat stress	26	IAAV3365	5A	586.61	Thousand grain weight	MQTL5A.8
Heat stress	26	wsnp_Ex_c54193_57155537	5A	586.61	Thousand grain weight	MQTL5A.8
Heat stress	26	wsnp_Ex_c54193_57155632	5A	586.61	Thousand grain weight	MQTL5A.8
Heat stress	26	IAAV3365	5A	586.61	Salt susceptibility index	MQTL5A.8
Heat stress	26	wsnp_Ex_c54193_57155537	5A	586.61	Salt susceptibility index	MQTL5A.8
Heat stress	26	wsnp_Ex_c54193_57155632	5A	586.61	Salt susceptibility index	MQTL5A.8
Heat stress	26	Excalibur_c23354_306	5A	586.72	Thousand grain weight	MQTL5A.8
Heat stress	26	Excalibur_c23354_306	5A	586.72	Salt susceptibility index	MQTL5A.8
Heat stress	26	wsnp_Ex_c5998_10513766	5A	586.73	Thousand grain weight	MQTL5A.8
Heat stress	26	wsnp_Ex_c5998_10513766	5A	586.73	Salt susceptibility index	MQTL5A.8
Heat stress	26	wsnp_BF293620A_Ta_2_3	5A	588.56	Thousand grain weight	MQTL5A.8
Heat stress	26	wsnp_BF293620A_Ta_2_3	5A	588.56	Salt susceptibility index	MQTL5A.8
Heat stress	26	BS00075959_51	5A	588.74	Thousand grain weight	MQTL5A.8
Heat stress	26	BS00075959_51	5A	588.74	Salt susceptibility index	MQTL5A.8
Heat stress	26	Kukri_c6669_145	5A	588.87	Thousand grain weight	MQTL5A.8
Heat stress	26	Kukri_c6669_145	5A	588.87	Salt susceptibility index	MQTL5A.8
Heat stress	26	Kukri_c33022_198	5A	589.22	Thousand grain weight	MQTL5A.8
Heat stress	26	Kukri_c33022_198	5A	589.22	Salt susceptibility index	MQTL5A.8
Heat stress	26	wsnp_Ex_c18107_26909127	5A	644.14	Salt susceptibility index	MQTL5A.8
Heat stress	26	Tdurum_contig28482_427	5B	68.93	Salt susceptibility index	MQTL5B.2
Heat stress	26	Ku_c33217_323	5B	278.88	Salt susceptibility index	MQTL5B.2
Heat stress	26	Ra_c1726_1071	5B	523.19	Thousand grain weight	MQTL5B.2
Heat stress	26	GENE-1530_1075	6A	32.67	Thousand grain weight	MQTL6A.4, MQTL6A.8
Heat stress	26	GENE-3798_1161	6B	126.14	Salt susceptibility index	MQTL6B.1
Heat stress	26	GENE-3798_1224	6B	126.14	Salt susceptibility index	MQTL6B.1
Heat stress	26	BobWhite_c11042_284	6B	127.32	Thousand grain weight	MQTL6B.1
Heat stress	26	BS00075406_51	6B	129.86	Thousand grain weight	MQTL6B.1
Heat stress	26	Excalibur_c80941_665	6B	138.47	Salt susceptibility index	MQTL6B.1
Heat stress	26	BS00051998_51	6B	166.11	Salt susceptibility index	MQTL6B.1
Heat stress	26	Excalibur_rep_c103447_433	6B	214.03	Salt susceptibility index	MQTL6B.1
Heat stress	26	RAC875_rep_c75639_706	6B	226.4	Salt susceptibility index	MQTL6B.1
Heat stress	26	wsnp_Ex_rep_c68480_67305954	6B	259.29	Salt susceptibility index	MQTL6B.1
Heat stress	26	Ex_c49055_617	6B	260.55	Salt susceptibility index	MQTL6B.1
Heat stress	26	BobWhite_c17876_192	6B	261.53	Salt susceptibility index	MQTL6B.1
Heat stress	26	wsnp_BQ161448B_Ta_2_1	6B	261.53	Salt susceptibility index	MQTL6B.1
Heat stress	26	BS00067873_51	6B	261.59	Salt susceptibility index	MQTL6B.1
Heat stress	26	Excalibur_c47738_334	6B	262.47	Salt susceptibility index	MQTL6B.1
Heat stress	26	Tdurum_contig14577_716	6B	262.47	Salt susceptibility index	MQTL6B.1
Heat stress	26	Tdurum_contig31043_89	6B	262.47	Salt susceptibility index	MQTL6B.1
Heat stress	26	RAC875_rep_c111901_103	6B	274.21	Salt susceptibility index	MQTL6B.1
Heat stress	26	wsnp_Ex_rep_c103466_88415738	6B	274.21	Salt susceptibility index	MQTL6B.1
Heat stress	26	wsnp_Ra_rep_c73725_71801046	6B	274.21	Salt susceptibility index	MQTL6B.1
Heat stress	26	RFL_Contig1492_1183	6B	276.22	Salt susceptibility index	MQTL6B.1
Heat stress	26	RFL_Contig1492_342	6B	276.22	Salt susceptibility index	MQTL6B.1
Heat stress	26	wsnp_Ex_c23474_32717535	6B	276.22	Salt susceptibility index	MQTL6B.1
Heat stress	26	wsnp_Ex_rep_c103497_88437811	6B	277.17	Salt susceptibility index	MQTL6B.1
Heat stress	26	Kukri_c44940_117	6B	279.01	Salt susceptibility index	MQTL6B.1
Heat stress	26	Ku_c8353_937	6B	279.05	Salt susceptibility index	MQTL6B.1
Heat stress	26	wsnp_Ra_c27839_37354085	6B	295.77	Salt susceptibility index	MQTL6B.1
Heat stress	26	Tdurum_contig42194_1451	6B	296.79	Salt susceptibility index	MQTL6B.1
Heat stress	26	wsnp_Ex_rep_c101703_87021883	6B	314.5	Salt susceptibility index	MQTL6B.1
Heat stress	26	BS00080317_51	6B	437.49	Salt susceptibility index	MQTL6B.1
Heat stress	26	wsnp_Ex_c44510_50547245	6B	531.52	Thousand grain weight	MQTL6B.1
Heat stress	26	Excalibur_c20083_433	6B	537.46	Thousand grain weight	MQTL6B.1
Heat stress	26	Kukri_c7315_1619	6B	551.8	Thousand grain weight	MQTL6B.1
Heat stress	26	Tdurum_contig15762_139	6B	552.41	Thousand grain weight	MQTL6B.1
Heat stress	26	Tdurum_contig15762_139	6B	552.41	Salt susceptibility index	MQTL6B.1
Heat stress	26	wsnp_Ku_c1876_3666308	6B	555.86	Thousand grain weight	MQTL6B.1
Heat stress	26	BobWhite_c33227_82	6B	640.91	Salt susceptibility index	MQTL6B.1
Heat stress	26	GENE-3980_654	6B	640.98	Salt susceptibility index	MQTL6B.1
Heat stress	26	wsnp_Ex_c1276_2445537	6B	642.35	Salt susceptibility index	MQTL6B.1
Heat stress	26	Ra_c9698_1606	6B	644.48	Salt susceptibility index	MQTL6B.1
Heat stress	26	BS00022480_51	6B	685.35	Thousand grain weight	MQTL6B.3
Heat stress	26	D_contig14230_361	6D	4.7	Salt susceptibility index	MQTL6D.1
Heat stress	26	Kukri_rep_c70864_638	7A	57.87	Salt susceptibility index	MQTL7A.2
Heat stress	26	wsnp_Ex_c13248_20898211	7A	57.87	Salt susceptibility index	MQTL7A.2
Heat stress	26	BobWhite_c53517_181	7A	647.31	Thousand grain weight	MQTL7A.9
Heat stress	26	Tdurum_contig83837_251	7A	647.31	Thousand grain weight	MQTL7A.9
Salt stress	27	AX-111547587	1A	498.173	salt tolerance index	MQTL1A.8
Salt stress	27	AX-108817419	1A	498.174	salt tolerance index	MQTL1A.8
Salt stress	27	AX-108835377	1A	498.205	salt tolerance index	MQTL1A.8
Salt stress	27	AX-111069563	1A	498.21	salt tolerance index	MQTL1A.8
Salt stress	27	AX-111775504	1A	498.251	salt tolerance index	MQTL1A.8
Salt stress	27	AX-111005196	1A	498.253	salt tolerance index	MQTL1A.8
Salt stress	27	AX-109327973	1A	498.253	salt tolerance index	MQTL1A.8
Salt stress	27	AX-109499408	1A	498.276	salt tolerance index	MQTL1A.8
Salt stress	27	AX-109384637	1A	498.323	salt tolerance index	MQTL1A.8
Salt stress	27	AX-109621776	1A	498.389	salt tolerance index	MQTL1A.8
Salt stress	27	AX-111122143	1A	498.393	salt tolerance index	MQTL1A.8
Salt stress	27	AX-111641264	1A	498.396	salt tolerance index	MQTL1A.8
Salt stress	27	AX-111212951	1A	498.402	salt tolerance index	MQTL1A.8
Salt stress	27	AX-109452455	1A	498.43	salt tolerance index	MQTL1A.8
Salt stress	27	AX-111111093	1A	498.451	salt tolerance index	MQTL1A.8
Salt stress	27	AX-110625841	1A	498.531	salt tolerance index	MQTL1A.8
Salt stress	27	AX-108944879	1A	498.535	salt tolerance index	MQTL1A.8
Salt stress	27	AX-86161545	1A	498.54	salt tolerance index	MQTL1A.8
Salt stress	27	AX-110988918	1A	498.596	salt tolerance index	MQTL1A.8
Salt stress	27	AX-110968210	1A	498.61	salt tolerance index	MQTL1A.8
Salt stress	27	AX-108830716	1A	498.611	salt tolerance index	MQTL1A.8
Salt stress	27	AX-111688583	1A	498.611	salt tolerance index	MQTL1A.8
Salt stress	27	AX-109578088	1A	498.792	salt tolerance index	MQTL1A.8
Salt stress	27	AX-111726111	1A	498.803	salt tolerance index	MQTL1A.8
Salt stress	27	AX-110031319	1A	498.807	salt tolerance index	MQTL1A.8
Salt stress	27	AX-111493439	1A	498.81	salt tolerance index	MQTL1A.8
Salt stress	27	AX-111680994	1A	498.814	salt tolerance index	MQTL1A.8
Salt stress	27	AX-110594864	1A	499.177	salt tolerance index	MQTL1A.8
Salt stress	27	AX-108942296	1A	499.18	salt tolerance index	MQTL1A.8
Salt stress	27	AX-111023837	1A	499.183	salt tolerance index	MQTL1A.8
Salt stress	27	AX-108808374	1A	499.185	salt tolerance index	MQTL1A.8
Salt stress	27	AX-109971829	1A	499.192	salt tolerance index	MQTL1A.8
Salt stress	27	AX-108988844	1A	499.194	salt tolerance index	MQTL1A.8
Salt stress	27	AX-111108672	1A	499.33	salt tolerance index	MQTL1A.8
Salt stress	27	AX-110745500	1A	499.331	salt tolerance index	MQTL1A.8
Salt stress	27	AX-111833859	1A	499.355	salt tolerance index	MQTL1A.8
Salt stress	27	AX-108806795	1A	499.361	salt tolerance index	MQTL1A.8
Salt stress	27	AX-110998094	1A	499.361	salt tolerance index	MQTL1A.8
Salt stress	27	AX-109360496	1A	499.436	salt tolerance index	MQTL1A.8
Salt stress	27	AX-111184224	1A	499.437	salt tolerance index	MQTL1A.8
Salt stress	27	AX-111054050	1A	499.439	salt tolerance index	MQTL1A.8
Salt stress	27	AX-111670406	1A	499.439	salt tolerance index	MQTL1A.8
Salt stress	27	AX-111493498	1A	499.44	salt tolerance index	MQTL1A.8
Salt stress	27	AX-111469737	1A	499.44	salt tolerance index	MQTL1A.8
Salt stress	27	AX-109392653	1A	499.441	salt tolerance index	MQTL1A.8
Salt stress	27	AX-109414110	1A	499.442	salt tolerance index	MQTL1A.8
Salt stress	27	AX-111045302	1A	499.799	salt tolerance index	MQTL1A.8
Salt stress	27	AX-109965478	1A	499.801	salt tolerance index	MQTL1A.8
Salt stress	27	AX-109289388	1A	499.808	salt tolerance index	MQTL1A.8
Salt stress	27	AX-109349406	1A	499.811	salt tolerance index	MQTL1A.8
Salt stress	27	AX-111519234	1A	499.812	salt tolerance index	MQTL1A.8
Salt stress	27	AX-110452387	1A	499.831	salt tolerance index	MQTL1A.8
Salt stress	27	AX-109352012	1A	499.925	salt tolerance index	MQTL1A.8
Salt stress	27	AX-109413847	1A	499.928	salt tolerance index	MQTL1A.8
Salt stress	27	AX-109386477	1A	499.933	salt tolerance index	MQTL1A.8
Salt stress	27	AX-109355715	1A	499.933	salt tolerance index	MQTL1A.8
Salt stress	27	AX-109388791	1A	499.941	salt tolerance index	MQTL1A.8
Salt stress	27	AX-110517180	1A	499.969	salt tolerance index	MQTL1A.8
Salt stress	27	AX-109404337	1A	499.976	salt tolerance index	MQTL1A.8
Salt stress	27	AX-110034345	1A	499.983	salt tolerance index	MQTL1A.8
Salt stress	27	AX-110393513	1A	500.345	salt tolerance index	MQTL1A.8
Salt stress	27	AX-108932127	1A	500.834	salt tolerance index	MQTL1A.8
Salt stress	27	AX-111572735	1A	500.837	salt tolerance index	MQTL1A.8
Salt stress	27	AX-111135532	1A	500.84	salt tolerance index	MQTL1A.8
Salt stress	27	AX-109563288	1A	500.843	salt tolerance index	MQTL1A.8
Salt stress	27	AX-109564371	1A	500.845	salt tolerance index	MQTL1A.8
Salt stress	27	AX-109380341	1A	500.845	salt tolerance index	MQTL1A.8
Salt stress	27	AX-109436382	1A	500.848	salt tolerance index	MQTL1A.8
Salt stress	27	AX-109583199	1A	500.871	salt tolerance index	MQTL1A.8
Salt stress	27	AX-110913879	1A	500.924	salt tolerance index	MQTL1A.8
Salt stress	27	AX-108941918	1A	500.963	salt tolerance index	MQTL1A.8
Salt stress	27	AX-108909641	1A	500.977	salt tolerance index	MQTL1A.8
Salt stress	27	AX-110942832	1A	501.024	salt tolerance index	MQTL1A.8
Salt stress	27	AX-110020983	1A	520.801	salt tolerance index	MQTL1A.8
Salt stress	27	AX-111648436	5B	124.109	salt tolerance index	MQTL5B.2
Salt stress	27	AX-109654035	6B	124.355	salt tolerance index	MQTL6B.1
Salt stress	27	AX-111029292	6B	124.37	salt tolerance index	MQTL6B.1
Salt stress	27	AX-109297048	6B	124.392	salt tolerance index	MQTL6B.1
Salt stress	27	AX-110973866	6B	124.392	salt tolerance index	MQTL6B.1
Salt stress	27	AX-111662891	6B	124.421	salt tolerance index	MQTL6B.1
Salt stress	27	AX-109393276	6B	124.424	salt tolerance index	MQTL6B.1
Salt stress	27	AX-111105928	6B	124.425	salt tolerance index	MQTL6B.1
Salt stress	27	AX-111689493	6B	124.427	salt tolerance index	MQTL6B.1
Salt stress	27	AX-110393770	6B	124.429	salt tolerance index	MQTL6B.1
Salt stress	27	AX-109073497	6B	124.471	salt tolerance index	MQTL6B.1
Salt stress	27	AX-111550981	6B	124.472	salt tolerance index	MQTL6B.1
Salt stress	27	AX-111523858	6B	124.473	salt tolerance index	MQTL6B.1
Salt stress	27	AX-111030327	6B	124.474	salt tolerance index	MQTL6B.1
Salt stress	27	AX-111600724	6B	124.481	salt tolerance index	MQTL6B.1
Salt stress	27	AX-110939730	6B	124.483	salt tolerance index	MQTL6B.1
Salt stress	27	AX-111650658	6B	225.437	salt tolerance index	MQTL6B.1
Salt stress	27	AX-108926382	6B	225.437	salt tolerance index	MQTL6B.1
Salt stress	27	AX-109967557	6B	225.438	salt tolerance index	MQTL6B.1
Salt stress	27	AX-109840441	6B	586.815	salt tolerance index	MQTL6B.1
Salt stress	27	AX-109955517	6B	705.527	salt tolerance index	MQTL6B.7
Pre-harvest sprouting	28	AX-110645544	2B	160.78	Pre-harvest sprouting	MQTL2B.3, MQTL2B.6
Pre-harvest sprouting	28	AX-109008046	2B	209.62	Pre-harvest sprouting	MQTL2B.3, MQTL2B.6, MQTL2B.7
Pre-harvest sprouting	28	AX-111478580	2B	296.9	Pre-harvest sprouting	MQTL2B.3, MQTL2B.6, MQTL2B.7
Pre-harvest sprouting	28	AX-110610210-AX-111741521	2B	338.83 - 340.34	Pre-harvest sprouting	MQTL2B.3, MQTL2B.6, MQTL2B.7
Pre-harvest sprouting	28	AX-111634210	4A	208.43	Pre-harvest sprouting	MQTL4A.3
Pre-harvest sprouting	28	AX-111007766-AX-111732156	6A	23.31 -31.33	Pre-harvest sprouting	MQTL6A.4
Pre-harvest sprouting	28	AX-109834362	6B	79	Pre-harvest sprouting	MQTL6B.1
Pre-harvest sprouting	28	AX-108844376	6B	92.71	Pre-harvest sprouting	MQTL6B.1
Pre-harvest sprouting	28	AX-110478067	7A	170.37	Pre-harvest sprouting	MQTL7A.8, MQTL7A.7
Pre-harvest sprouting	29	IWB64795	1A	530.2	Pre-harvest sprouting	MQTL1A.6, MQTL1A.8
Pre-harvest sprouting	29	IWB6507	1B	660.5	Pre-harvest sprouting	MQTL1B.3
Pre-harvest sprouting	29	IWB13172	1B	662	Pre-harvest sprouting	MQTL1B.3
Pre-harvest sprouting	29	IWB34350	2B	190.7	Pre-harvest sprouting	MQTL2B.3, MQTL2B.6
Pre-harvest sprouting	29	IWB74683	3B	722.4	Pre-harvest sprouting	MQTL3B.7
Pre-harvest sprouting	29	IWB53588	4B	558.6	Pre-harvest sprouting	MQTL4B.2
Pre-harvest sprouting	29	IWB10684	5A	570.7	Pre-harvest sprouting	MQTL5A.8
Pre-harvest sprouting	29	IWA4448	5A	591.2	Pre-harvest sprouting	MQTL5A.8
Pre-harvest sprouting	29	IWB29025	5B	275	Pre-harvest sprouting	MQTL5B.2
Pre-harvest sprouting	29	IWB14942	5B	546.7	Pre-harvest sprouting	MQTL5B.2
Pre-harvest sprouting	29	IWB42381	6A	38.4	Pre-harvest sprouting	MQTL6A.4
Pre-harvest sprouting	29	IWB7468	6B	35.6	Pre-harvest sprouting	MQTL6B.1
Pre-harvest sprouting	29	IWB13538	6B	59	Pre-harvest sprouting	MQTL6B.1
Pre-harvest sprouting	29	IWB53136	6B	75	Pre-harvest sprouting	MQTL6B.1
Pre-harvest sprouting	29	IWA1838	6B	417.2	Pre-harvest sprouting	MQTL6B.1
Pre-harvest sprouting	29	IWB2831	6B	485.9	Pre-harvest sprouting	MQTL6B.1
Pre-harvest sprouting	29	IWB56317	7D	58.9	Pre-harvest sprouting	MQTL7D.1
Reference:
1. Abou-Elwafa, S. F., Shehzad, T. Genetic diversity, GWAS and prediction for drought and terminal heat stress tolerance in bread wheat (Triticum aestivum L.). Genetic Resources and Crop Evolution, 68, 711-728 (2021)
2. Afzal, F. et al. Genome-wide analyses reveal footprints of divergent selection and drought adaptive traits in synthetic-derived wheats. G3: Genes, Genomes, Genetics, 9.1957-1973 (2019).
3. Ahmed, H.G.M. D. et al. Genome-Wide Association Mapping for Stomata and Yield Indices in Bread Wheat under Water Limited Conditions. Agronomy, 11, 1646; 10.3390/agronomy11081646 (2021).
4. Alotaibi, F., Al-Qthanin, R. N., Aljabri, M., Albaqami, M., Abou-Elwafa, S. Identification of genomic regions associated with agronomical traits of bread wheat under two levels of salinity using GWAS. Preprint at https://assets.researchsquare.com/files/rs-837259 (2021).
5. Alsamman, A. et al. Population structure and genome-wide association analysis for salinity tolerance in bread wheat using SNP, SSR and SCOT marker assays. Arab Universities Journal of Agricultural sciences,28, :871-884 (2020).
6. Amalova, A., Abugalieva, S., Babkenov, A., Babkenova, S., Turuspekov, Y. Genome-wide association study of yield components in spring wheat collection harvested under two water regimes in Northern Kazakhstan. PeerJ, 9, p.e11857. 10.7717/peerj.11857 (2021).
7. Bhatta, M., Morgounov, A., Belamkar, V. & Baenziger, P. S. Genome-wide association study reveals novel genomic regions for grain yield and yield-related traits in drought-stressed synthetic hexaploid wheat. International journal of molecular sciences, 19, 3011; 10.3390/ijms19103011 (2018).
8. Chaurasia, S. et al. Genome-wide association mapping reveals key genomic regions for physiological and yield-related traits under salinity stress in wheat (Triticum aestivum L.). Genomics,113, 3198-3215 (2021).
9. Gahlaut, V., Jaiswal, V., Singh, S., Balyan, H.S., & Gupta, P.K. Multi-locus genome wide association mapping for yield and its contributing traits in hexaploid wheat under different water regimes. Scientific reports, 9,1-15 (2019).
10. Hu, P. et al. Genome-wide association study of yield and related traits in common wheat under salt-stress conditions. BMC Plant Biol 21, 1-20 (2021).
11. Jamil, M. et al. Genome-wide association studies of seven agronomic traits under two sowing conditions in bread wheat. BMC plant biology, 19,1-18 (2019).
12. Kumar, S. et al. Genome-wide association study reveals genomic regions associated with ten agronomical traits in wheat under late-sown conditions. Frontiers in plant science, 11, 1420; 10.3389/fpls.2020.549743 (2020).
13. Li, L. et al. Genetic dissection of drought and heat‐responsive agronomic traits in wheat. Plant, cell & environment, 42, 2540-2553 (2019).
14. Liu Y. et al. Genome-wide association analysis of quantitative trait loci for salinity-tolerance related morphological indices in bread wheat. Euphytica, 214, 1-11 (2018).
15. Lou, H. et al. Genome-wide association study of six quality-related traits in common wheat (Triticum aestivum L.) under two sowing conditions. Theoretical and Applied Genetics, 134, 399-418 (2021).
16. Mathew, I., Shimelis, H., Shayanowako, A.I.T., Laing, M. & Chaplot, V. Genome-wide association study of drought tolerance and biomass allocation in wheat. PloS one, 14, p.e0225383; 10.1371/journal.pone.0225383 (2019).
17. Mwadzingeni, L., Shimelis, H., Rees, D.J.G. & Tsilo, T.J. Genome-wide association analysis of agronomic traits in wheat under drought-stressed and non-stressed conditions. PloS one, 12, p.e0171692; 10.1371/journal.pone.0171692 (2017) .
18. Oyiga, B. C. et al. Allelic variations and differential expressions detected at quantitative trait loci for salt stress tolerance in wheat. Plant Cell Environ, 41, 919-935 (2018).
19. Qaseem, M. F. et al. Genome-wide association mapping in bread wheat subjected to independent and combined high temperature and drought stress. PLoS one, 13, p.e0199121; 10.1371/journal.pone.0199121 (2018).
20. Qaseem, M.F., Qureshi, R., Shaheen, H., & Shafqat, N. Genome-wide association analyses for yield and yield-related traits in bread wheat (Triticum aestivum L.) under pre-anthesis combined heat and drought stress in field conditions. PloS one, 14, p.e0213407; (2019).
21. Quan, X. et al. Genome-Wide Association Study Uncover the Genetic Architecture of Salt Tolerance-Related Traits in Common Wheat (Triticum aestivum L.). Front in Genet . 12, 563; 10.3389/fgene.2021.663941 (2021).
22. Rabbi, S. H. A. et al. Genome-Wide Association Mapping for Yield and Related Traits Under Drought Stressed and Non-stressed Environments in Wheat. Frontiers in genetics, 12, 10.3389/fgene.2021.649988 (2021).
23. Schmidt, J. et al. Novel alleles for combined drought and heat stress tolerance in wheat. Frontiers in plant science, 10, p.1800; 10.3389/fpls.2019.01800 (2020).
24. Shokat, S., Sehgal, D., Vikram, P., Liu, F., & Singh, S. Molecular markers associated with agro-physiological traits under terminal drought conditions in bread wheat. International journal of molecular sciences, 21, 3156; 10.3390/ijms21093156 (2020).
25. Sukumaran, S., Reynolds, M. P., Sansaloni, C. Genome-wide association analyses identify QTL hotspots for yield and component traits in durum wheat grown under yield potential, drought, and heat stress environments. Frontiers in plant science, 9, 81; 10.3389/fpls.2018.00081 (2018).
26. Wang, X. et al. Genome-wide association study identifies QTL for thousand grain weight in winter wheat under normal-and late-sown stressed environments. Theoretical and Applied Genetics, 134,143-157 (2021).
27. Yu, S. et al. Haplotype variations in QTL for salt tolerance in Chinese wheat accessions identified by marker-based and pedigree-based kinship analyses. Crop J, 8,1011-1024 (2020).
28. Zhou, Y. et al. Genome-wide association study for pre-harvest sprouting resistance in a large germplasm collection of Chinese wheat landraces. Frontiers in plant science, 8, 401; 10.3389/fpls.2017.00401 (2017).
29. Zhu, Y. et al. Genome-wide association study of pre-harvest sprouting tolerance using a 90K SNP array in common wheat (Triticum aestivum L.). Theoretical and Applied Genetics, 132,2947-2963 (2019).

## Sheet: Table S6
Table S6 Co-localization of known genes with MQTLs
Reference	Stress	Gene	Physical position	Chr.	Encoded product/Function	Co-localized MQTLs
1	Drought stress	TaZFP34	651578794-651579389	5A	C2H2 zinc finger proteins	MQTL5A.8
2	Salinity stress	TaACO1	527001528-527002831	4A	Aminocyclopropane-1-carboxylate oxidase	MQTL4A.3
3	Heat stress	TaHSP101B	431827550-431829526	1D	Heat shock protein	MQTL1D.5
4	Salinity stress	TaCIPK29	59451566-59452876	2D	CBL-interacting protein kinase	MQTL2D.4
5	Salinity stress	TdSHN1	410071444-410072224	1D	WIN1/SHN1 ethylene-responsive transcription factor	MQTL1D.3
6	Salinity stress	TaOPR1	11775328-11775912	2D	OPRI protein	MQTL2D.1
7	Pre-harvest sprouting	TaAFP-B1	182567239-182569275	2B	ABI5 binding protein	MQTL2B.6
8	Salinity stress	TaGly I	635594916-635595129	5A	Nicotianamine synthase	MQTL5A.8
9	Drought stress	TaWRKY33	190123120-190123870	6B	WRKY Transcription factor	MQTL6B.1
10	Salinity stress	TaGBF1	571290109-571290331	1A	MYB transcription factor	MQTL1A.6
11	Salinity stress	TaPP2C1	722618978-722619135	2B	Protein phosphatase	MQTL2B.7
12	Salinity stress	TaSC	411808027-411808196	5B	Protein with a signal peptide	MQTL5B.2
13	Heat stress	TaHSFA6e	550312339-550313115	1A	Heat-responsive transcription factor	MQTL1A.6
14	Drought stress	TaMOR-4B	605692373-605693101	4B	AS2/LOB Transcription factor	MQTL4B.4
15	Salinity stress	TaEXPA2	593164402-593165043	3D	Glyoxalase	MQTL3D.5
16	Salinity stress	TaNAC67	51579586-51580454	6B	NAC transcription factor	MQTL6B.1
17	Salinity stress	TaNAC2	645726279-645727087	5A	NAC transcription factor	MQTL5A.8
18	Salinity stress	TaWRKY19	190969802-190970647	2B	WRKY Transcription factor	MQTL2B.6
19	Heat stress	TaHSP20	439650872-439651105	5B	Heat shock protein	MQTL5B.3
20	Salinity stress	TaMYBsdu1	167180152-167180882	7A	MYB transcription factor	MQTL7A.8
21	Aluminium stress	TaALMT1	455344675-455346030	4D	Aluminum-activated malate transporter	MQTL4D.2
22	Pre-harvest sprouting	TaABI3	693340194-693342691	3B	Protein with a conserved B3 domain	MQTL3B.7
23	Waterlogging stress	TaERFVII.1‐5A	525026088-525026586	5A	Ethylene response factor	MQTL5A.8
23	Waterlogging stress	TaERFVII.1‐5B	497504659-497505166	5B	Ethylene response factor	MQTL5B.2
24	Heat stress	TaHsfA6f	560014172-560014884	4B	Heat-responsive transcription factor	MQTL4B.2
25	Heat stress	TaPEPKR2	424332852-424333270	5B	Phosphoenolpyruvate carboxylase kinase	MQTL5B.2
26	Drought stress	TaERF3	528635912-528636687	2D	ERF transcription activator	MQTL2D.6
27	Pre-harvest sprouting	TaCYP707A1	451672350-451672371	6B	ABA 8´-Hydroxylase	MQTL6B.1
28	Salinity stress	TaNAC47	30190225-30191244	6A	NAC transcription factor	MQTL6A.4
29	Heat stress	TaGASR1	50889350-50890008	4D	GA-stimulated transcript family protein	MQTL4D.1
30	Pre-harvest sprouting	TaSdr-A1	200573082-200573237	2B	Unknown	MQTL2B.6
31	Salinity stress	TaMYB30-B	159366552-159367369	2B	MYB transcription factor	MQTL2B.6
32	Salinity stress	TaAOC1	636878726-636879132	6B	Allene oxide cyclase	MQTL6B.1
33	Drought stress	TaER2-6B	640581674-640581703	6B	LRR receptor-like kinase protein, ERECTA	MQTL6B.1
References
1. Chang, H., et al. Abiotic stress upregulated TaZFP34 represses the expression of type-B response regulator and SHY2 genes and enhances root to shoot ratio in wheat. Plant Science, 252, 88-102 (2016).
2. Chen, D. et al. A wheat aminocyclopropane-1-carboxylate oxidase gene, TaACO1, negatively regulates salinity stress in Arabidopsis thaliana. Plant Cell Rep. 33, 1815–1827 (2014).
3. Campbell, J. L., et al. Cloning of new members of heat shock protein HSP101 gene family in wheat (Triticum aestivum (L.) Moench) inducible by heat, dehydration, and ABA. Biochimica et Biophysica Acta (BBA)-Gene Structure and Expression, 1517, 270-277 (2001).
4. Deng, X. et al. TaCIPK29, a CBL-interacting protein kinase gene from wheat, confers salt stress tolerance in transgenic tobacco. PLoS One, 8, e69881. 10.1371/journal.pone.0069881\rPONE-D-13-13631 (2013).
5. Djemal, R., & Khoudi, H. Isolation and molecular characterization of a novel WIN1/SHN1 ethylene-responsive transcription factor TdSHN1 from durum wheat (Triticum turgidum. L. subsp. durum). Protoplasma, 252, 1461–1473 (2015).
6. Dong, W. et al. Wheat oxophytodienoate reductase gene TaOPR1 confers salinity tolerance via enhancement of abscisic acid signaling and reactive oxygen species scavenging. Plant Physiology, 161, 1217-1228 (2013).
7. Feng, Y. et al. A 4-bp deletion in the 5’UTR of TaAFP-B is associated with seed dormancy in common wheat (Triticum aestivum L.). BMC plant biology, 19, 1-10 (2019).
8. Han, J. et al. A Novel Wheat Nicotianamine Synthase Gene, TaNAS-D, Confers High Salt Tolerance in Transgenic Arabidopsis. Plant Mol. Biol. Report. 35, 252-264 (2016).
9. He, G. H. et al. Drought-responsive WRKY transcription factor genes TaWRKY1 and TaWRKY33 from wheat confer drought and/or heat resistance in Arabidopsis. BMC plant biology, 16, 1-16 (2016).
10. He, Y., Li, W., Lv, J., Jia, Y., Wang, M., & Xia, G. Ectopic expression of a wheat MYB transcription factor gene, TaMYB73, improves salinity stress tolerance in Arabidopsis thaliana. J. Exp. Bot. 63, 1511–1522 (2012).
11. Hu, W. et al.TaPP2C1, a Group F2 Protein Phosphatase 2C Gene, Confers Resistance to Salt Stress in Transgenic Tobacco. PLoS One, 10, e0129589; 10.1371/journal.pone.0129589 (2015).
12. Huang, X. et al. Overexpression of the wheat salt tolerance-related gene TaSC enhances salt tolerance in Arabidopsis. J. Exp. Bot. 63, 5463–5473 (2012).
13. Kumar, R. R. et al. Characterization of novel heat-responsive transcription factor (TaHSFA6e) gene involved in regulation of heat shock proteins (HSPs)—A key member of heat stress-tolerance network of wheat. Journal of biotechnology, 279, 1-12 (2018).
14. Li, B. et al. Overexpression of wheat gene TaMOR improves root system architecture and grain yield in Oryza sativa. Journal of Experimental Botany, 67, 4155-4167 (2016).
15. Lin, F., Xu, J., Shi, J., Li, H., & Li, B. Molecular cloning and characterization of a novel glyoxalase I gene TaGly I in wheat (Triticum aestivum L.). Mol. Biol. Rep. 37, 729–735 (2010).
16. Mao, X., Chen, S., Li, A., Zhai, C., & Jing, R. Novel NAC transcription factor TaNAC67 confers enhanced multi-abiotic stress tolerances in Arabidopsis. PLoS One, 9, e84359; 10.1371/journal.pone.0084359 (2014).
17. Mao, X. et al.TaNAC2, a NAC-type wheat transcription factor conferring enhanced multiple abiotic stress tolerances in Arabidopsis. J. Exp. Bot. 63, 2933–2946 (2012).
18. NIU, C. F. et al. Wheat WRKY genes TaWRKY2 and TaWRKY19 regulate abiotic stress tolerance in transgenic Arabidopsis plants. Plant, cell & environment, 35, 1156-1170 (2012).
19. Pandey, B., Kaur, A., Gupta, O.P., Sharma, I. & Sharma, P., Identification of HSP20 gene family in wheat and barley and their differential expression profiling under heat stress. Applied biochemistry and biotechnology, 175, 27-2446 (2015).
20. Rahaie, M., Xue, G.-P., Naghavi, M. R., Alizadeh, H., & Schenk, P. M. A MYB gene from wheat (Triticum aestivum L.) is up-regulated during salt and drought stresses and differentially regulated between salt-tolerant and sensitive genotypes. Plant Cell Rep. 29, 835–844 (2010).
21. Ramesh, S. A. et al. Aluminum-activated malate transporters can facilitate GABA transport. The Plant Cell, 30, 1147-1164 (2018).
22. Wang, X. et al, Isolation and Functional Characterization of a B3 Transcription Factor Gene FUSCA3 Involved in Pre-Harvest Sprouting Resistance in Wheat. Agricultural Sciences, 12, 844-862 (2021).
23. Wei, X., Xu, H., Rong, W., Ye, X. & Zhang, Z. Constitutive expression of a stabilized transcription factor group VII ethylene response factor enhances waterlogging tolerance in wheat without penalizing grain yield. Plant, Cell & Environment, 42, 1471-1485 (2019).
24. Xue, G. P., Drenth, J. & McIntyre, C.L. TaHsfA6f is a transcriptional activator that regulates a suite of heat stress protection genes in wheat (Triticum aestivum L.) including previously unknown Hsf targets. Journal of Experimental Botany, 66, 1025-1039 (2015).
25. Zang, X. et al. Overexpression of the wheat (Triticum aestivum L.) TaPEPKR2 gene enhances heat and dehydration tolerance in both wheat and Arabidopsis. Frontiers in plant science, 1710; 10.3389/fpls.2018.01710 (2018).
26. Zhang, Z. et al. A novel ERF transcription activator in wheat and its induction kinetics after pathogen and hormone treatments. Journal of Experimental Botany, 58, 2993-3003 (2007).
27. Zhang, C. L., He, X. Y., He, Z. H., Wang, L. H., & Xia, X. C. Cloning of TaCYP707A1 gene that encodes ABA 8′-hydroxylase in common wheat (Triticum aestivum L.). Agricultural Sciences in China, 8, 902-909 (2009).
28. Zhang, L. et al. The Novel Wheat Transcription Factor TaNAC47 Enhances Multiple Abiotic Stress Tolerances in Transgenic Plants. Front. Plant Sci. 6, 1174; 10.3389/fpls.2015.01174 (2016).
29. Zhang, L. et al. Isolation and characterization of heat-responsive gene TaGASR1 from wheat (Triticum aestivum L.). Journal of Plant Biology, 60, 57-65 (2017a).
30. Zhang, Y., Xia, X., & He, Z. The seed dormancy allele TaSdr-A1a associated with pre-harvest sprouting tolerance is mainly present in Chinese wheat landraces. Theoretical and Applied Genetics, 130, 81-89 (2017b).
31. Zhang, L. et al. A wheat R2R3-MYB gene, TaMYB30-B, improves drought stress tolerance in transgenic Arabidopsis. J. Exp. Bot. 63, 5873–5885 (2012).
32. Zhao, Y. et al. A wheat allene oxide cyclase gene enhances salinity tolerance via jasmonate signaling. Plant physiology, 164, 1068-1076 (2014).
33. Zheng, J. et al. TaER expression is associated with transpiration efficiency traits and yield in bread wheat. PLoS One, 10, e0128415; 10.1371/journal.pone.0128415 (2015).

## Sheet: Table S7
Table S7 Gene models available from MQTLs associated with five or all six abiotic stresses
MQTL	Gene stable ID	Gene start (bp)	Gene end (bp)	GO term name	Interpro Description
MQTL1B.3	TraesCS1B02G431200	655759767	655764758	ribosome	UDPGP family
MQTL1B.3	TraesCS1B02G432000	656656796	656659961
MQTL1B.3	TraesCS1B02G430900	655248200	655250022		WRC domain
MQTL1B.3	TraesCS1B02G431900	656421593	656422815
MQTL1B.3	TraesCS1B02G432600	657187970	657192003		Frigida-like
MQTL1B.3	TraesCS1B02G431500	655845786	655849981	catalytic activity	NAD-dependent epimerase/dehydratase
MQTL1B.3	TraesCS1B02G431600	656098341	656102030	methyltransferase activity	SAM dependent carboxyl methyltransferase
MQTL1B.3	TraesCS1B02G431700	656182338	656184287	lipid metabolic process	Fungal lipase-like domain
MQTL1B.3	TraesCS1B02G431000	655274033	655278438	intracellular anatomical structure	Translational (tr)-type GTP-binding domain
MQTL1B.3	TraesCS1B02G432300	657173157	657174690		Endosulphine
MQTL1B.3	TraesCS1B02G431400	655781234	655786592	ATP binding	Protein kinase domain
MQTL1B.3	TraesCS1B02G431800	656234622	656239323	nucleic acid binding	K Homology domain
MQTL1B.3	TraesCS1B02G431100	655595067	655595628
MQTL1B.3	TraesCS1B02G432500	657183359	657184198	integral component of membrane	Protein of unknown function DUF3339
MQTL1B.3	TraesCS1B02G432200	657170180	657172376	cytoplasm	Eukaryotic translation initiation factor 3 subunit D
MQTL1B.3	TraesCS1B02G431300	655766010	655776660	DNA binding	WD40 repeat
MQTL1B.3	TraesCS1B02G432400	657176872	657180848	integral component of membrane	Cold-regulated 413 protein
MQTL1B.3	TraesCS1B02G432100	656664778	656665245
MQTL1D.4	TraesCS1D02G383300	457942311	457946022	ATP binding	Thymidine kinase
MQTL1D.4	TraesCS1D02G386100	458878123	458882218	microtubule binding	Microtubule-associated protein, MAP65/Ase1/PRC1
MQTL1D.4	TraesCS1D02G385600	458824164	458829909	protein binding	WD40 repeat
MQTL1D.4	TraesCS1D02G382000	457143495	457152610	zinc ion binding	Zinc finger, CHY-type
MQTL1D.4	TraesCS1D02G383000	457873688	457876481		Protein of unknown function DUF3128
MQTL1D.4	TraesCS1D02G382100	457175633	457180862		Domain of unknown function DUF4378
MQTL1D.4	TraesCS1D02G383500	458116935	458121614	RNA binding	RNA-binding, CRM domain
MQTL1D.4	TraesCS1D02G384000	458167037	458167279
MQTL1D.4	TraesCS1D02G382900	457849426	457852410	DNA-binding transcription factor activity	Heat shock factor (HSF)-type, DNA-binding
MQTL1D.4	TraesCS1D02G385700	458831570	458831884		Knottin, scorpion toxin-like superfamily
MQTL1D.4	TraesCS1D02G383600	458132985	458134163	tRNA processing	P-loop containing nucleoside triphosphate hydrolase
MQTL1D.4	TraesCS1D02G382200	457246450	457247651		Protein of unknown function DUF1639
MQTL1D.4	TraesCS1D02G381800	457069625	457074809	integral component of membrane	Protein kinase domain
MQTL1D.4	TraesCS1D02G384200	458230195	458230437
MQTL1D.4	TraesCS1D02G382300	457256496	457257693		Protein of unknown function DUF1639
MQTL1D.4	TraesCS1D02G384300	458233858	458234592
MQTL1D.4	TraesCS1D02G384400	458257201	458257812
MQTL1D.4	TraesCS1D02G383200	457936035	457939891		Peptidase S1, PA clan
MQTL1D.4	TraesCS1D02G381700	457048201	457050902	ATP binding	SNF2-related domain
MQTL1D.4	TraesCS1D02G385100	458676188	458677503	integral component of membrane	Zinc finger, RING-CH-type
MQTL1D.4	TraesCS1D02G385400	458784636	458785547		Protein of unknown function DUF4228, plant
MQTL1D.4	TraesCS1D02G386000	458875639	458877280	protein binding	BTB/POZ domain
MQTL1D.4	TraesCS1D02G382800	457581655	457584689	protein binding	MATH/TRAF domain
MQTL1D.4	TraesCS1D02G384800	458436131	458438152	protein binding	Pentatricopeptide repeat
MQTL1D.4	TraesCS1D02G385200	458677717	458682372	integral component of membrane	Thioredoxin domain
MQTL1D.4	TraesCS1D02G384600	458286036	458286266
MQTL1D.4	TraesCS1D02G383800	458143005	458147016	ADP binding	NB-ARC
MQTL1D.4	TraesCS1D02G384500	458280217	458280706
MQTL1D.4	TraesCS1D02G385300	458727827	458729778	hexosyltransferase activity	UDP-glucuronosyl/UDP-glucosyltransferase
MQTL1D.4	TraesCS1D02G382700	457577429	457577904
MQTL1D.4	TraesCS1D02G383400	457971962	457977196	mRNA splicing, via spliceosome	Nop domain
MQTL1D.4	TraesCS1D02G385900	458872825	458873022
MQTL1D.4	TraesCS1D02G383700	458136620	458141495	regulation of photomorphogenesis	PCH1
MQTL1D.4	TraesCS1D02G381600	457033363	457033659	lipid transport	Bifunctional inhibitor/plant lipid transfer protein/seed storage helical domain
MQTL1D.4	TraesCS1D02G384700	458419182	458430126	transcription initiation from RNA polymerase III promoter	Transcription factor IIIC subunit 5, HTH domain
MQTL1D.4	TraesCS1D02G382600	457545967	457549313	protein binding	MATH/TRAF domain
MQTL1D.4	TraesCS1D02G385000	458483778	458486683	protein binding	WD40 repeat
MQTL1D.4	TraesCS1D02G385800	458872271	458873455	protein binding	BTB/POZ domain
MQTL1D.4	TraesCS1D02G384100	458207750	458207995
MQTL1D.4	TraesCS1D02G385500	458805320	458808254	cytoplasm	Heme chaperone HemW-like
MQTL1D.4	TraesCS1D02G383100	457878891	457881278	cytoplasm	Acireductone dioxygenase ARD family
MQTL1D.4	TraesCS1D02G382400	457529369	457531885	integral component of membrane	Major facilitator superfamily
MQTL1D.4	TraesCS1D02G383900	458161019	458161261
MQTL1D.4	TraesCS1D02G384900	458481669	458483132	integral component of membrane	Glycosyl transferase, family 31
MQTL1D.4	TraesCS1D02G382500	457539745	457541403		Protein of unknown function DUF1639
MQTL2A.5	TraesCS2A02G056800	24058267	24067118	integral component of membrane	ABC transporter-like
MQTL2A.5	TraesCS2A02G056900	24109796	24116702	integral component of membrane	ABC transporter-like
MQTL2A.5	TraesCS2A02G057000	24128504	24134938	integral component of membrane	Protein kinase domain
MQTL2A.5	TraesCS2A02G057100	24135598	24145080	integral component of membrane	ABC transporter-like
MQTL2A.5	TraesCS2A02G057200	24148868	24150846	hexosyltransferase activity	UDP-glucuronosyl/UDP-glucosyltransferase
MQTL2B.3	TraesCS2B02G304600	433535237	433543720	nucleic acid binding	RNA recognition motif domain
MQTL2B.3	TraesCS2B02G304700	434007921	434014028	cysteine-type peptidase activity	Ulp1 protease family, C-terminal catalytic domain
MQTL2B.3	TraesCS2B02G304800	434099239	434101274	DNA-binding transcription factor activity	AP2/ERF domain
MQTL2B.3	TraesCS2B02G304900	434689248	434695704	cytoplasm	Aminoacyl-tRNA synthetase, class II (G/ P/ S/T)
MQTL2B.4	TraesCS2B02G098800	58666655	58677795		Armadillo-like helical
MQTL2B.4	TraesCS2B02G098900	58689435	58690284		Protein of unknown function DUF4228, plant
MQTL2B.4	TraesCS2B02G099100	58773378	58774460		Protein of unknown function DUF4228, plant
MQTL2B.4	TraesCS2B02G099200	58791524	58792334		Protein of unknown function DUF4228, plant
MQTL2B.4	TraesCS2B02G099400	58826143	58827390		Protein of unknown function DUF4228, plant
MQTL2B.4	TraesCS2B02G099500	58843544	58846856	lipid metabolic process	Fatty acid desaturase domain
MQTL2B.6	TraesCS2B02G318700	454668638	454669980	heme binding	Cytochrome P450
MQTL2B.6	TraesCS2B02G318800	454691412	454694430	heme binding	Cytochrome P450
MQTL2B.6	TraesCS2B02G318900	454739854	454741755	heme binding	Cytochrome P450
MQTL2B.6	TraesCS2B02G319000	454766695	454768164	heme binding	Cytochrome P450
MQTL2B.6	TraesCS2B02G319100	454824032	454825318	acyltransferase activity	Phospholipid/glycerol acyltransferase
MQTL2B.6	TraesCS2B02G319200	454847989	454849242	acyltransferase activity, transferring groups other than amino-acyl groups	Transferase
MQTL2B.6	TraesCS2B02G319300	454925776	454926030
MQTL2B.6	TraesCS2B02G319400	454927424	454927537	cytochrome b6f complex	Cytochrome b6/f complex, subunit 5
MQTL2B.6	TraesCS2B02G319500	455463176	455468996	integral component of membrane	Protein kinase domain
MQTL2B.6	TraesCS2B02G319600	455586854	455589182	integral component of membrane	Late embryogenesis abundant protein, LEA_2 subgroup
MQTL2B.6	TraesCS2B02G319700	456017181	456019496	serine-type endopeptidase activity	Peptidase S8/S53 domain
MQTL2B.6	TraesCS2B02G319800	456023613	456028118		Uncharacterized protein At4g26450-like
MQTL2B.6	TraesCS2B02G319900	456033195	456033668	DNA binding	B3 DNA binding domain
MQTL2B.6	TraesCS2B02G320000	456051013	456053488	copper ion binding	GrpE nucleotide exchange factor
MQTL2B.6	TraesCS2B02G320100	456172562	456177430	nucleus	F-box domain
MQTL2B.6	TraesCS2B02G320200	456177613	456178856		Acyl-CoA N-acyltransferase
MQTL2B.6	TraesCS2B02G320300	456336263	456339666
MQTL2B.6	TraesCS2B02G320400	456340308	456345266	nucleic acid binding	RNA recognition motif domain
MQTL2D.4	TraesCS2D02G130800	75999248	76008849	integral component of membrane	Glycosyl transferase family 29
MQTL2D.4	TraesCS2D02G131000	76545536	76552289	integral component of membrane	ABC transporter-like
MQTL2D.4	TraesCS2D02G131100	76634429	76634623
MQTL2D.4	TraesCS2D02G131200	76638586	76644840	nucleic acid binding	ATP-dependent RNA helicase DEAD-box, conserved site
MQTL2D.4	TraesCS2D02G131300	76652038	76653623	electron transfer activity	Glutaredoxin
MQTL2D.4	TraesCS2D02G131400	76713772	76714284
MQTL2D.4	TraesCS2D02G131500	76748627	76750259		F-box associated interaction domain
MQTL2D.4	TraesCS2D02G131600	76751351	76754018	integral component of membrane	Protein kinase domain
MQTL2D.4	TraesCS2D02G131700	76761118	76763951	cytoplasm	Zinc finger, RING-type
MQTL2D.4	TraesCS2D02G131800	76801794	76802775		DOMON domain
MQTL2D.4	TraesCS2D02G131900	76858777	76863843	mitochondrial respiratory chain complex I assembly	Galactose-binding-like domain superfamily
MQTL2D.4	TraesCS2D02G132100	76891407	76899986	nucleus	Condensin subunit 1
MQTL2D.4	TraesCS2D02G132200	77129388	77132774	hydrolase activity	HAD hydrolase, subfamily IA
MQTL2D.4	TraesCS2D02G132300	77170465	77171196		Protein of unknown function DUF4228, plant
MQTL2D.4	TraesCS2D02G132400	77183632	77184747	protein binding	BTB/POZ domain
MQTL2D.4	TraesCS2D02G132500	77222794	77224583	aspartic-type endopeptidase activity	Aspartic peptidase A1 family
MQTL2D.4	TraesCS2D02G132600	77378971	77383706	ATP binding	Phosphatidylinositol-4-phosphate 5-kinase, core
MQTL2D.5	TraesCS2D02G211000	168130252	168132118	protein binding	F-box domain
MQTL2D.5	TraesCS2D02G211100	168234746	168236329	integral component of membrane	Major facilitator, sugar transporter-like
MQTL2D.5	TraesCS2D02G211200	168385532	168395515	ATP binding	IQ motif, EF-hand binding site
MQTL2D.5	TraesCS2D02G211300	168424891	168427508
MQTL2D.5	TraesCS2D02G211400	168597086	168599974		Heat shock transcription factor family
MQTL2D.5	TraesCS2D02G211500	168640112	168644377	kinase activity	Diacylglycerol kinase, catalytic domain
MQTL2D.5	TraesCS2D02G211600	169034114	169044083	DNA binding	B3 DNA binding domain
MQTL3A.1	TraesCS3A02G056200	32412888	32413166	serine-type endopeptidase inhibitor activity	Serpin family
MQTL3A.1	TraesCS3A02G056300	32414573	32417008	ATP binding	Protein kinase domain
MQTL3A.1	TraesCS3A02G056400	32425722	32428453	integral component of membrane	Proton-dependent oligopeptide transporter family
MQTL3A.1	TraesCS3A02G056500	32639616	32642710	GTP binding	Small GTPase
MQTL3A.1	TraesCS3A02G056600	32646665	32650869	plasma membrane	Small GTPase
MQTL3A.1	TraesCS3A02G056700	32700757	32706314	GTP binding	Small GTPase
MQTL3A.1	TraesCS3A02G056800	32716216	32718252	GTP binding	Small GTPase
MQTL3A.1	TraesCS3A02G056900	32863884	32864815	GTP binding	Small GTPase
MQTL3A.1	TraesCS3A02G057000	32874669	32876838	integral component of membrane	Proton-dependent oligopeptide transporter family
MQTL3A.1	TraesCS3A02G057100	32999694	33001275	hydrolase activity, acting on ester bonds	GDSL lipase/esterase
MQTL3A.1	TraesCS3A02G057200	33139758	33142556		SGNH hydrolase superfamily
MQTL3A.1	TraesCS3A02G057300	33200071	33203818		Domain of unknown function DUF1618
MQTL3A.1	TraesCS3A02G057400	33423143	33427544		Domain of unknown function DUF1618
MQTL3A.1	TraesCS3A02G057500	33429315	33431118
MQTL3A.1	TraesCS3A02G057600	33568820	33578782		Domain of unknown function DUF1618
MQTL3A.1	TraesCS3A02G057700	33582436	33585337		Domain of unknown function DUF1618
MQTL3A.1	TraesCS3A02G057800	33884289	33886497		Domain of unknown function DUF1618
MQTL3A.1	TraesCS3A02G057900	34050273	34051807	protein dimerization activity	Myc-type, basic helix-loop-helix (bHLH) domain
MQTL3A.1	TraesCS3A02G058000	34248315	34249499	protein dimerization activity	Myc-type, basic helix-loop-helix (bHLH) domain
MQTL3B.3	TraesCS3B02G029500	13489719	13495524	transcription coregulator activity	Transcription factor Spt20
MQTL3B.3	TraesCS3B02G029600	13510569	13511438
MQTL3B.3	TraesCS3B02G029700	13511460	13511762
MQTL3B.3	TraesCS3B02G029800	13731936	13734151	protein dimerization activity	Myc-type, basic helix-loop-helix (bHLH) domain
MQTL3B.3	TraesCS3B02G029900	13744964	13749320	diacylglycerol O-acyltransferase activity	O-acyltransferase, WSD1, N-terminal
MQTL3B.3	TraesCS3B02G030000	13814087	13817475	ATP binding	Protein kinase domain
MQTL3B.3	TraesCS3B02G030100	13819964	13821144
MQTL3B.3	TraesCS3B02G030200	13825093	13825701
MQTL3B.3	TraesCS3B02G030300	13903747	13905667	integral component of membrane	Cytochrome P450
MQTL3B.3	TraesCS3B02G030400	13920028	13920998	apoplast	Dirigent protein
MQTL3B.3	TraesCS3B02G030600	13960570	13967611	ATP binding	Protein kinase domain
MQTL3B.3	TraesCS3B02G030500	13961374	13964727	integral component of membrane	Protein kinase domain
MQTL3B.3	TraesCS3B02G030700	13992978	13994298	integral component of membrane	TRAF-like
MQTL3B.3	TraesCS3B02G030800	14022297	14023737	integral component of membrane	TRAF-like
MQTL3B.3	TraesCS3B02G030900	14064574	14065888	integral component of membrane	TRAF-like
MQTL3B.3	TraesCS3B02G031000	14111279	14112657	integral component of membrane	TRAF-like
MQTL3B.3	TraesCS3B02G031100	14162064	14164236	cytoplasm	TRAF-like
MQTL3B.3	TraesCS3B02G031200	14201533	14204974	cytoplasm	TRAF-like
MQTL3B.3	TraesCS3B02G031300	14222281	14223663	integral component of membrane	TRAF-like
MQTL3B.3	TraesCS3B02G031400	14327973	14329141	protein binding	Leucine-rich repeat
MQTL3B.3	TraesCS3B02G031500	14329207	14330814	integral component of membrane	Leucine-rich repeat
MQTL3B.3	TraesCS3B02G031600	14345363	14346553	ATP binding	Protein kinase domain
MQTL3B.3	TraesCS3B02G031700	14367939	14370570	transmembrane transporter activity	Amino acid/polyamine transporter I
MQTL3B.3	TraesCS3B02G031800	14380277	14381205	carbohydrate binding	Jacalin-like lectin domain
MQTL3B.3	TraesCS3B02G031900	14463207	14465356	ADP binding	NB-ARC
MQTL3B.3	TraesCS3B02G032000	14524035	14526526	integral component of membrane	Glycosyltransferase 61
MQTL3B.3	TraesCS3B02G032100	14547111	14548665	cytoplasm	TRAF-like
MQTL3B.3	TraesCS3B02G032200	14702451	14703844	ADP binding	NB-ARC
MQTL3B.3	TraesCS3B02G032300	14963926	14964528	cytoplasm	TRAF-like
MQTL3B.3	TraesCS3B02G032400	14983253	14986446	integral component of membrane	Protein kinase domain
MQTL3B.3	TraesCS3B02G032500	15076446	15077448	extracellular region	Expansin
MQTL3B.3	TraesCS3B02G032600	15139170	15151072	carbohydrate binding	Jacalin-like lectin domain
MQTL3B.3	TraesCS3B02G032700	15140715	15141590	membrane	Expansin
MQTL3B.3	TraesCS3B02G032800	15166116	15167103	membrane	Expansin
MQTL3B.4	TraesCS3B02G036400	17865175	17866543	extracellular region	Proteinase inhibitor I12, Bowman-Birk
MQTL3B.4	TraesCS3B02G036500	17902937	17905885	lipid metabolic process	Patatin-like phospholipase domain
MQTL3B.4	TraesCS3B02G036600	17957504	17958813	catalytic activity	NAD-dependent epimerase/dehydratase
MQTL3B.4	TraesCS3B02G036700	17974582	17975037	extracellular region	Proteinase inhibitor I12, Bowman-Birk
MQTL3B.4	TraesCS3B02G036800	17988149	17990243	hydrolase activity	Patatin-like phospholipase domain
MQTL3B.4	TraesCS3B02G036900	17997657	17998052	extracellular region	Proteinase inhibitor I12, Bowman-Birk
MQTL3B.4	TraesCS3B02G037000	18000322	18001131	extracellular region	Proteinase inhibitor I12, Bowman-Birk
MQTL3B.4	TraesCS3B02G037100	18026155	18026603	extracellular region	Proteinase inhibitor I12, Bowman-Birk
MQTL3B.4	TraesCS3B02G037200	18126871	18128070	extracellular region	Proteinase inhibitor I12, Bowman-Birk
MQTL3B.4	TraesCS3B02G037300	18138555	18139706	extracellular region	Proteinase inhibitor I12, Bowman-Birk
MQTL3B.4	TraesCS3B02G037400	18155735	18156633	extracellular region	Proteinase inhibitor I12, Bowman-Birk
MQTL3B.4	TraesCS3B02G037500	18243443	18248804	ADP binding	NB-ARC
MQTL3B.4	TraesCS3B02G037600	18252872	18253297	extracellular region	Proteinase inhibitor I12, Bowman-Birk
MQTL3B.4	TraesCS3B02G037700	18306039	18306470	extracellular region	RlpA-like domain superfamily
MQTL3B.4	TraesCS3B02G037800	18315329	18316466	nucleic acid binding	3'-5' exonuclease domain
MQTL3B.4	TraesCS3B02G037900	18393856	18394281	extracellular region	RlpA-like domain superfamily
MQTL3B.4	TraesCS3B02G038000	18426830	18427255	extracellular region	RlpA-like domain superfamily
MQTL3B.4	TraesCS3B02G038100	18431888	18432322	extracellular region	RlpA-like domain superfamily
MQTL3B.4	TraesCS3B02G038200	18469468	18469896	extracellular region	RlpA-like domain superfamily
MQTL3B.4	TraesCS3B02G038300	18502465	18504541	extracellular region	Proteinase inhibitor I12, Bowman-Birk
MQTL3B.4	TraesCS3B02G038400	18518020	18518971	extracellular region	Proteinase inhibitor I12, Bowman-Birk
MQTL3B.4	TraesCS3B02G038500	18542363	18542847		NTF2-like domain superfamily
MQTL3B.4	TraesCS3B02G038600	18558602	18559871	extracellular region	Proteinase inhibitor I12, Bowman-Birk
MQTL3B.4	TraesCS3B02G038700	18567582	18568459	extracellular region	Proteinase inhibitor I12, Bowman-Birk
MQTL3B.4	TraesCS3B02G038800	18664281	18676075	oxidoreductase activity	Aldo/keto reductase, conserved site
MQTL3B.4	TraesCS3B02G038900	18773304	18776635	ATP binding	Protein kinase domain
MQTL3B.4	TraesCS3B02G039000	18817699	18822436	carbohydrate metabolic process	Mannose-6-phosphate isomerase, type I
MQTL3B.4	TraesCS3B02G039100	18846378	18848000	DNA binding	SANT/Myb domain
MQTL3B.4	TraesCS3B02G039200	18858691	18865152	ADP binding	NB-ARC
MQTL3B.4	TraesCS3B02G039300	18870903	18873920	integral component of membrane	Multi antimicrobial extrusion protein
MQTL3B.4	TraesCS3B02G039400	19093245	19095976	integral component of membrane	Armadillo-like helical
MQTL3B.4	TraesCS3B02G039500	19230816	19233053	nucleic acid binding	S1/P1 nuclease
MQTL3B.4	TraesCS3B02G039600	19247178	19251409	nucleic acid binding	S1/P1 nuclease
MQTL3B.4	TraesCS3B02G039700	19257562	19261346	nucleic acid binding	S1/P1 nuclease
MQTL3B.4	TraesCS3B02G039800	19261254	19263050		ABA DEFICIENT 4-like
MQTL3B.4	TraesCS3B02G039900	19263438	19270330		Transmembrane protein 214
MQTL3B.4	TraesCS3B02G040000	19386567	19393560	integral component of membrane	C2 domain
MQTL3B.4	TraesCS3B02G040100	19394360	19396966	ADP binding	NB-ARC
MQTL3B.4	TraesCS3B02G040200	19734359	19735965	nucleus	Zinc finger C2H2-type
MQTL3B.5	TraesCS3B02G040300	19869669	19872504		Protein of unknown function DUF1666
MQTL3B.5	TraesCS3B02G040400	19876841	19878956	structural constituent of ribosome	Ribosomal protein S10
MQTL3B.5	TraesCS3B02G040500	20003399	20003512	cytochrome b6f complex	Cytochrome b6/f complex, subunit 5
MQTL3B.5	TraesCS3B02G040600	20051542	20055371	regulation of transcription, DNA-templated	GLABROUS1 enhancer-binding protein family
MQTL3B.5	TraesCS3B02G040700	20305516	20306064	zinc ion binding	Zinc finger, GRF-type
MQTL3B.5	TraesCS3B02G040800	20319978	20321665	regulation of systemic acquired resistance	NPR1/NH1-interacting protein
MQTL3B.5	TraesCS3B02G040900	20348050	20358831	integral component of membrane	Cation efflux protein
MQTL3B.5	TraesCS3B02G041000	20378573	20379983	acyltransferase activity, transferring groups other than amino-acyl groups	Transferase
MQTL3B.5	TraesCS3B02G041100	20382504	20383873		HotDog domain superfamily
MQTL3B.5	TraesCS3B02G041200	20430217	20430899	regulation of systemic acquired resistance	NPR1/NH1-interacting protein
MQTL3B.5	TraesCS3B02G041300	20450327	20452513	ADP binding	NB-ARC
MQTL3B.5	TraesCS3B02G041400	20459272	20460080	ADP binding	NB-ARC
MQTL3B.5	TraesCS3B02G041500	20473379	20475673	protein binding	F-box domain
MQTL3B.5	TraesCS3B02G041600	20538868	20541894	catalytic activity	Soluble quinoprotein glucose/sorbosone dehydrogenase
MQTL3B.5	TraesCS3B02G041700	20717764	20722440	hydrolase activity, hydrolyzing O-glycosyl compounds	Glycoside hydrolase family 31
MQTL3B.5	TraesCS3B02G041800	20799524	20800383
MQTL3B.5	TraesCS3B02G041900	20840849	20842894	catalytic activity	Tryptophan synthase, alpha chain
MQTL3B.6	TraesCS3B02G053700	27510777	27519946	integral component of membrane	Protein kinase domain
MQTL3B.6	TraesCS3B02G053900	27826335	27830238	cytoplasm	Aromatic amino acid lyase
MQTL3B.6	TraesCS3B02G054000	27865302	27867079	nucleus	TRAF-like
MQTL3B.6	TraesCS3B02G054100	27874619	27875144		Glycosyl hydrolase family 32, C-terminal
MQTL3B.6	TraesCS3B02G054200	27993920	27995471	nucleus	TRAF-like
MQTL3B.6	TraesCS3B02G054300	28081085	28082599	zinc ion binding	TRAF-like
MQTL3B.6	TraesCS3B02G054400	28102448	28105701	cytoplasm	Zinc finger, RING-type
MQTL3B.6	TraesCS3B02G054500	28315154	28317042		Glycosyltransferase 2-like
MQTL3B.6	TraesCS3B02G054700	28363801	28364784	ATP binding	Protein kinase domain
MQTL3B.6	TraesCS3B02G054800	28408330	28409690	integral component of membrane	TRAF-like
MQTL3B.6	TraesCS3B02G054900	28421665	28422753	zinc ion binding	TRAF-like
MQTL3B.6	TraesCS3B02G055000	28454847	28456101	zinc ion binding	TRAF-like
MQTL3B.6	TraesCS3B02G055100	28517512	28518914	integral component of membrane	TRAF-like
MQTL3B.6	TraesCS3B02G055200	28528906	28530247	zinc ion binding	TRAF-like
MQTL3B.6	TraesCS3B02G055300	28540324	28541735	nucleus	TRAF-like
MQTL3B.6	TraesCS3B02G055400	28606392	28607901	catalytic activity	Alpha/beta hydrolase fold-1
MQTL3B.6	TraesCS3B02G055500	28617925	28618188
MQTL3B.6	TraesCS3B02G055600	29378551	29381248	ATP binding	Protein kinase domain
MQTL3B.6	TraesCS3B02G055700	29415739	29418921	ATP binding	Protein kinase domain
MQTL3B.6	TraesCS3B02G055800	29496961	29498628	polysaccharide binding	Wall-associated receptor kinase, galacturonan-binding domain
MQTL3B.7	TraesCS3B02G466200	708796676	708799162	protein binding	F-box-like domain superfamily
MQTL3B.7	TraesCS3B02G466000	708516550	708520943	integral component of membrane	Protein of unknown function DUF247, plant
MQTL3B.7	TraesCS3B02G466400	708937625	708946965	carbohydrate metabolic process	Glycoside hydrolase family 63
MQTL3B.7	TraesCS3B02G465800	708492048	708494556	nucleic acid binding	RNA recognition motif domain
MQTL3B.7	TraesCS3B02G465900	708503027	708504674		Nucleotide-diphospho-sugar transferase
MQTL3B.7	TraesCS3B02G465000	708176757	708179973	hydrolase activity	Amidohydrolase-related
MQTL3B.7	TraesCS3B02G465700	708487384	708491587	integral component of membrane	Nucleotide-diphospho-sugar transferase
MQTL3B.7	TraesCS3B02G466300	708910225	708912006		Nucleotide-diphospho-sugar transferase
MQTL3B.7	TraesCS3B02G467000	709450140	709450784	sulfotransferase activity	Sulfotransferase domain
MQTL3B.7	TraesCS3B02G466500	708950557	708953831	protein glycosylation	Exostosin-like
MQTL3B.7	TraesCS3B02G465600	708477880	708478943	glycosyltransferase activity	Nucleotide-diphospho-sugar transferase
MQTL3B.7	TraesCS3B02G464900	708021669	708024734	hydrolase activity	Amidohydrolase-related
MQTL3B.7	TraesCS3B02G467100	709516952	709517590	sulfotransferase activity	Sulfotransferase domain
MQTL3B.7	TraesCS3B02G465200	708310081	708311462	integral component of membrane	Nucleotide-diphospho-sugar transferase
MQTL3B.7	TraesCS3B02G466700	709269639	709269749	vacuole
MQTL3B.7	TraesCS3B02G466900	709287230	709287538	sulfotransferase activity	Sulfotransferase domain
MQTL3B.7	TraesCS3B02G465400	708366076	708368049	integral component of membrane	Nucleotide-diphospho-sugar transferase
MQTL3B.7	TraesCS3B02G466800	709272641	709273693	regulation of transcription, DNA-templated	Transcription factor TFIIB
MQTL3B.7	TraesCS3B02G466600	708954726	708954836	vacuole
MQTL3B.7	TraesCS3B02G465100	708240498	708247574	GTP binding	Dynamin stalk domain
MQTL3B.7	TraesCS3B02G466100	708716902	708717699
MQTL3B.7	TraesCS3B02G465500	708410039	708416962	integral component of membrane	Nucleotide-diphospho-sugar transferase
MQTL3B.7	TraesCS3B02G465300	708361090	708363914	integral component of membrane	Nucleotide-diphospho-sugar transferase
MQTL4A.2	TraesCS4A02G017600	11711788	11713133	nucleic acid binding	HNH endonuclease
MQTL4A.2	TraesCS4A02G017700	11716257	11718716	nucleus	Zinc finger, Dof-type
MQTL4A.2	TraesCS4A02G017800	11771493	11776190	structural constituent of ribosome	Ribosomal protein L18
MQTL4A.2	TraesCS4A02G017900	11772926	11776190	protein binding	Pentatricopeptide repeat
MQTL4A.2	TraesCS4A02G018000	11808081	11811666	glycosyltransferase activity	GDP-fucose protein O-fucosyltransferase
MQTL4A.2	TraesCS4A02G018100	11811770	11813302	lipid metabolic process	Patatin-like phospholipase domain
MQTL4A.2	TraesCS4A02G018200	11816650	11817234		RlpA-like domain superfamily
MQTL4A.2	TraesCS4A02G018300	11841295	11841885		Amino acid transporter, transmembrane domain
MQTL4A.2	TraesCS4A02G018400	11987704	11988999	integral component of membrane	Amino acid transporter, transmembrane domain
MQTL4A.2	TraesCS4A02G018500	12153638	12154933	integral component of membrane	Amino acid transporter, transmembrane domain
MQTL4A.2	TraesCS4A02G018600	12161895	12163166	protein binding	F-box-like domain superfamily
MQTL4A.2	TraesCS4A02G018700	12166021	12169944	protein binding	F-box domain
MQTL4A.2	TraesCS4A02G018800	12208573	12211010	protein binding	F-box-like domain superfamily
MQTL4A.2	TraesCS4A02G018900	12377408	12377865		Alpha-Amylase Inhibitors (AAI), Lipid Transfer (LT) and Seed Storage (SS) Protein
MQTL4A.2	TraesCS4A02G019000	12392718	12395181	structural constituent of ribosome	Ribosomal protein L32p
MQTL4A.2	TraesCS4A02G019100	12395602	12399697	carbohydrate metabolic process	Ribulose-phosphate 3-epimerase-like
MQTL4A.5	TraesCS4A02G292200	595046187	595056137	sequence-specific DNA binding	Homeobox domain
MQTL4A.5	TraesCS4A02G291700	594680010	594686528	membrane	Calcium-dependent channel, 7TM region, putative phosphate
MQTL4A.5	TraesCS4A02G294100	595563636	595571984	zinc ion binding	Peptidase M1, alanine aminopeptidase/leukotriene A4 hydrolase
MQTL4A.5	TraesCS4A02G294400	595817163	595821455	defense response to bacterium	BTB/POZ domain
MQTL4A.5	TraesCS4A02G293400	595391148	595393497	protein binding	Tetratricopeptide-like helical domain superfamily
MQTL4A.5	TraesCS4A02G293900	595549815	595550786	magnesium ion binding	Deoxyuridine triphosphate nucleotidohydrolase
MQTL4A.5	TraesCS4A02G294000	595551824	595557356	endoplasmic reticulum	G-protein, beta subunit
MQTL4A.5	TraesCS4A02G294600	595847044	595852897	GTP binding	Small GTPase
MQTL4A.5	TraesCS4A02G293200	595382861	595385336	protein binding	Pentatricopeptide repeat
MQTL4A.5	TraesCS4A02G294800	595978879	595983605
MQTL4A.5	TraesCS4A02G291900	594706438	594711422	nucleus	Homeobox domain
MQTL4A.5	TraesCS4A02G294700	595874552	595876421	DNA binding	SANT/Myb domain
MQTL4A.5	TraesCS4A02G291600	594663605	594668804		CBS domain
MQTL4A.5	TraesCS4A02G292800	595294248	595297051	protein dimerization activity	Myc-type, basic helix-loop-helix (bHLH) domain
MQTL4A.5	TraesCS4A02G292000	594730519	594732003	nucleus	KNOX1
MQTL4A.5	TraesCS4A02G293600	595422106	595424280	RNA binding	Plant organelle RNA recognition domain
MQTL4A.5	TraesCS4A02G292700	595282077	595284349	protein dimerization activity	ACT domain
MQTL4A.5	TraesCS4A02G294900	595984079	595990114	GO_0005086	Sec7 domain
MQTL4A.5	TraesCS4A02G294500	595843234	595846867	integral component of membrane	TRAM/LAG1/CLN8 homology domain
MQTL4A.5	TraesCS4A02G292500	595255754	595257815	acyltransferase activity, transferring groups other than amino-acyl groups	Chalcone/stilbene synthase, N-terminal
MQTL4A.5	TraesCS4A02G294200	595655395	595659082	integral component of membrane	Zinc/iron permease
MQTL4A.5	TraesCS4A02G293000	595359113	595360401	nucleic acid binding	RNA recognition motif domain
MQTL4A.5	TraesCS4A02G291800	594700383	594700922
MQTL4A.5	TraesCS4A02G292100	594737635	594742883	sequence-specific DNA binding	Homeobox domain
MQTL4A.5	TraesCS4A02G294300	595661091	595664013	integral component of membrane	Zinc/iron permease
MQTL4A.5	TraesCS4A02G292300	595191750	595195024	hydrolase activity, hydrolyzing O-glycosyl compounds	Glycoside hydrolase family 10 domain
MQTL4A.5	TraesCS4A02G293700	595442665	595444138		Zinc finger, RING-type
MQTL4A.5	TraesCS4A02G292600	595261992	595265272	integral component of membrane
MQTL4A.5	TraesCS4A02G293500	595417474	595419490	hydrolase activity, hydrolyzing O-glycosyl compounds	Glycoside hydrolase family 17
MQTL4A.5	TraesCS4A02G292900	595329657	595352176	GTP binding	Small GTPase superfamily, ARF/SAR type
MQTL4A.5	TraesCS4A02G293300	595388335	595396020	cytoplasm	Aminoacyl-tRNA synthetase, class I, conserved site
MQTL4A.5	TraesCS4A02G293800	595545688	595549572		U2A'/phosphoprotein 32 family A, C-terminal
MQTL4A.5	TraesCS4A02G293100	595374835	595376926	integral component of membrane
MQTL4A.5	TraesCS4A02G292400	595216651	595217488	stomatal complex development	EPIDERMAL PATTERNING FACTOR-like protein
MQTL5A.2	TraesCS5A02G403900	596032463	596033539		Protein of unknown function DUF4228, plant
MQTL5A.2	TraesCS5A02G404100	596054801	596055712		Protein of unknown function DUF4228, plant
MQTL5A.2	TraesCS5A02G405000	596560006	596561620	integral component of membrane
MQTL5A.2	TraesCS5A02G403700	596011309	596013853	integral component of membrane	Cold-regulated 413 protein
MQTL5A.2	TraesCS5A02G404200	596086693	596087898		Protein of unknown function DUF4228, plant
MQTL5A.2	TraesCS5A02G404400	596447239	596451030	integral component of membrane	Protein of unknown function DUF616
MQTL5A.2	TraesCS5A02G404900	596552839	596553578		Uncharacterised conserved protein UCP031279
MQTL5A.2	TraesCS5A02G404600	596461247	596465596	protein binding	BTB/POZ domain
MQTL5A.2	TraesCS5A02G403600	596008252	596010717	integral component of membrane	Cold-regulated 413 protein
MQTL5A.2	TraesCS5A02G404500	596451973	596453971	structural constituent of ribosome	Ribosomal protein S9
MQTL5A.2	TraesCS5A02G404000	596044399	596045303		Protein of unknown function DUF4228, plant
MQTL5A.2	TraesCS5A02G404300	596366600	596371039		Domain of unknown function DUF547
MQTL5A.2	TraesCS5A02G403800	596019398	596021191	integral component of membrane	Casparian strip membrane protein domain
MQTL5A.2	TraesCS5A02G404700	596486672	596487232	calcium ion binding	EF-hand domain
MQTL5A.2	TraesCS5A02G404800	596520927	596523666	integral component of membrane	ResB-like domain
MQTL5B.5	TraesCS5B02G425000	600935578	600940344		Armadillo-like helical
MQTL5B.5	TraesCS5B02G426100	601416500	601419558	membrane	CDC50/LEM3 family
MQTL5B.5	TraesCS5B02G425300	601330655	601336940	metal ion binding	RNA recognition motif domain
MQTL5B.5	TraesCS5B02G424300	600488292	600491719	integral component of membrane	Arv1 protein
MQTL5B.5	TraesCS5B02G426300	602066902	602067861	glutathione metabolic process	Glutathione S-transferase, N-terminal
MQTL5B.5	TraesCS5B02G424900	600929950	600933476	oxidoreductase activity	Oxidoreductase FAD/NAD(P)-binding
MQTL5B.5	TraesCS5B02G425500	601344581	601345375
MQTL5B.5	TraesCS5B02G425200	601327782	601330388	cytoplasm	Glycolipid transfer protein domain
MQTL5B.5	TraesCS5B02G424800	600728199	600728384
MQTL5B.5	TraesCS5B02G425600	601393477	601394829
MQTL5B.5	TraesCS5B02G425700	601399858	601401511
MQTL5B.5	TraesCS5B02G426600	602339971	602342001	DNA-binding transcription factor activity	AP2/ERF domain
MQTL5B.5	TraesCS5B02G426400	602137944	602139307	glutathione metabolic process	Glutathione S-transferase, N-terminal
MQTL5B.5	TraesCS5B02G425100	601324689	601327038	structural constituent of ribosome	Ribosomal protein S12e
MQTL5B.5	TraesCS5B02G425900	601405304	601407023	regulation of transcription, DNA-templated	Transcription termination factor, mitochondrial/chloroplastic
MQTL5B.5	TraesCS5B02G426200	601864073	601867389	DNA-binding transcription factor activity	Transcription factor, TCP
MQTL5B.5	TraesCS5B02G425400	601337409	601338527
MQTL5B.5	TraesCS5B02G424500	600499959	600505791		WPP domain-associated protein
MQTL5B.5	TraesCS5B02G424700	600719962	600723302	hydrolase activity, acting on ester bonds	GDSL lipase/esterase
MQTL5B.5	TraesCS5B02G426500	602245975	602251542	oxidoreductase activity	FMN-dependent dehydrogenase
MQTL5B.5	TraesCS5B02G426000	601409616	601416334	zinc ion binding	Zinc finger, C3HC-like
MQTL5B.5	TraesCS5B02G424400	600492168	600497324	integral component of membrane	Endoplasmic reticulum vesicle transporter, C-terminal
MQTL6B.3	TraesCS6B02G411300	685199236	685202198	protein dimerization activity	Myc-type, basic helix-loop-helix (bHLH) domain
MQTL6B.3	TraesCS6B02G409600	683647192	683648712	protein binding	F-box domain
MQTL6B.3	TraesCS6B02G411600	685331414	685333642	oxidoreductase activity	GroES-like superfamily
MQTL6B.3	TraesCS6B02G412000	685630567	685634036	RNA binding	NUDIX hydrolase domain
MQTL6B.3	TraesCS6B02G411200	685160264	685162622	RNA binding	Translation elongation factor IF5A-like
MQTL6B.3	TraesCS6B02G409800	684220072	684221496	protein-disulfide reductase activity	Thioredoxin domain
MQTL6B.3	TraesCS6B02G410000	684385295	684385583	structural constituent of ribosome	Ribosomal protein S30
MQTL6B.3	TraesCS6B02G410300	684418554	684433191	protein ADP-ribosylation	Poly(ADP-ribose) polymerase, regulatory domain
MQTL6B.3	TraesCS6B02G411900	685345197	685351349	ATP binding	Protein kinase domain
MQTL6B.3	TraesCS6B02G409500	683637943	683643919	cysteine-type peptidase activity	Ulp1 protease family, C-terminal catalytic domain
MQTL6B.3	TraesCS6B02G411000	685017015	685018041	transcription, DNA-templated	PB1 domain
MQTL6B.3	TraesCS6B02G410700	684657647	684661123		Leucine-rich repeat domain superfamily
MQTL6B.3	TraesCS6B02G411100	685151286	685153392	nucleus	Proliferating cell nuclear antigen, PCNA
MQTL6B.3	TraesCS6B02G410200	684410829	684413351	protein binding	Pentatricopeptide repeat
MQTL6B.3	TraesCS6B02G411500	685305493	685308431	phosphatidylinositol phosphate biosynthetic process	Inositol monophosphatase-like
MQTL6B.3	TraesCS6B02G410900	684930145	684942195	intracellular protein transport	Clathrin/coatomer adaptor, adaptin-like, N-terminal
MQTL6B.3	TraesCS6B02G411700	685336154	685338527	oxidoreductase activity	GroES-like superfamily
MQTL6B.3	TraesCS6B02G409700	684159682	684163255		PQ-loop repeat
MQTL6B.3	TraesCS6B02G410400	684437270	684444285	lipid metabolic process	Aspartic peptidase A1 family
MQTL6B.3	TraesCS6B02G410500	684503798	684504691	integral component of membrane
MQTL6B.3	TraesCS6B02G410800	684668282	684673573	ATP binding	Ribonucleotide reductase large subunit, C-terminal
MQTL6B.3	TraesCS6B02G410100	684385993	684389024	methyltransferase activity	Methyltransferase type 11
MQTL6B.3	TraesCS6B02G410600	684504530	684512820	metal ion binding	Heat shock protein DnaJ, cysteine-rich domain
MQTL6B.3	TraesCS6B02G411400	685304033	685305431	protein binding	Kelch repeat type 1
MQTL6B.3	TraesCS6B02G411800	685341133	685345346	acyltransferase activity, transferring groups other than amino-acyl groups	Diacylglycerol acyltransferase
MQTL6B.3	TraesCS6B02G409900	684273582	684275650	cytoplasm	Aspartate-tRNA synthetase, type 2
MQTL7A.4	TraesCS7A02G141500	93034506	93037278	integral component of membrane	Nodulin-like
MQTL7A.4	TraesCS7A02G141600	93057670	93064515		YAP-binding/ALF4/Glomulin
MQTL7A.4	TraesCS7A02G141700	93064876	93065343	protein binding	Ubiquitin-like domain
MQTL7A.4	TraesCS7A02G141800	93072617	93077152	FAD binding	Acyl-CoA oxidase, C-terminal
MQTL7A.4	TraesCS7A02G141900	93081906	93082598		Sterile alpha motif/pointed domain superfamily
MQTL7A.4	TraesCS7A02G142000	93132050	93135421	single-stranded DNA 5'-3' exodeoxyribonuclease activity	Exonuclease V
MQTL7A.4	TraesCS7A02G142100	93140739	93142287	protein binding	F-box-like domain superfamily
MQTL7A.4	TraesCS7A02G142200	93251310	93257244	oxidoreductase activity	GroES-like superfamily
MQTL7A.4	TraesCS7A02G142300	93260553	93260963	nucleus	Histone H3/CENP-A
MQTL7A.4	TraesCS7A02G142400	93279319	93282429	integral component of membrane	Nodulin-like
MQTL7A.4	TraesCS7A02G142500	93488293	93490038		Protein of unknown function DUF247, plant
MQTL7A.4	TraesCS7A02G142600	94186617	94187867	DNA binding	Transcription factor, MADS-box
MQTL7A.4	TraesCS7A02G142700	94289524	94292892		Protein of unknown function DUF707
MQTL7A.4	TraesCS7A02G142800	94310591	94322615		Protein of unknown function DUF707
MQTL7A.4	TraesCS7A02G142900	94384012	94384399	growth factor activity	Root meristem growth factor 9
MQTL7A.4	TraesCS7A02G143000	94394040	94396071
MQTL7A.4	TraesCS7A02G143100	94399891	94400303	growth factor activity	Root meristem growth factor 9
MQTL7A.4	TraesCS7A02G143200	94401050	94404595	metal ion binding	PPM-type phosphatase, divalent cation binding
MQTL7A.4	TraesCS7A02G143300	94426151	94430958
MQTL7A.4	TraesCS7A02G143500	94452814	94453368
MQTL7A.4	TraesCS7A02G143600	94487948	94495758	integral component of membrane	Leucine-rich repeat
MQTL7A.4	TraesCS7A02G143700	94773967	94777108	protein binding	Leucine-rich repeat
MQTL7A.4	TraesCS7A02G143800	94783533	94786224	integral component of membrane	Sugar phosphate transporter
MQTL7A.4	TraesCS7A02G143900	94786762	94791447	plasma membrane
MQTL7A.4	TraesCS7A02G144000	94835316	94836149
MQTL7A.4	TraesCS7A02G144100	94914805	94921654	UDP-glycosyltransferase activity	UDP-glucuronosyl/UDP-glucosyltransferase
MQTL7A.5	TraesCS7A02G194100	152084396	152085775	metal ion binding	Plant peroxidase
MQTL7A.5	TraesCS7A02G194200	152507053	152508332	metal ion binding	Plant peroxidase
MQTL7A.5	TraesCS7A02G194300	152540384	152541552	hydrolase activity, hydrolyzing O-glycosyl compounds	Glycoside hydrolase family 16
MQTL7A.5	TraesCS7A02G194400	152543110	152550290	protein binding	Leucine-rich repeat
MQTL7A.5	TraesCS7A02G194500	152832641	152834428		Amino acid transporter, transmembrane domain
MQTL7A.5	TraesCS7A02G194600	153376063	153381870		DnaJ domain
MQTL7A.6	TraesCS7A02G187500	143072646	143075746	FACT complex	Peptidase M24
MQTL7A.6	TraesCS7A02G187600	143078058	143078327
MQTL7A.6	TraesCS7A02G187700	143078914	143080488
MQTL7A.6	TraesCS7A02G187800	143144452	143148238	integral component of membrane	Major intrinsic protein
MQTL7A.6	TraesCS7A02G187900	143354949	143361487	RNA binding	K Homology domain, type 1
MQTL7A.7	TraesCS7A02G212200	175688985	175693568	integral component of membrane	Amino acid transporter, transmembrane domain
MQTL7A.7	TraesCS7A02G212300	175840177	175850377	membrane	Forkhead-associated (FHA) domain
MQTL7A.7	TraesCS7A02G212400	175868308	175869099	protein binding	F-box-like domain superfamily
MQTL7A.7	TraesCS7A02G212500	176246260	176270673	DNA binding	DNA topoisomerase, type IA
MQTL7A.7	TraesCS7A02G212600	176274928	176276007	protein binding	BTB/POZ domain
MQTL7A.7	TraesCS7A02G212700	176277942	176278517		Domain of unknown function DUF4220
MQTL7A.7	TraesCS7A02G212800	176284492	176286199	hexosyltransferase activity	UDP-glucuronosyl/UDP-glucosyltransferase
MQTL7A.7	TraesCS7A02G212900	176417860	176422770	metal ion binding	Zinc finger, RING-type
MQTL7A.7	TraesCS7A02G213000	176429769	176433275	integral component of membrane	Protein kinase domain
MQTL7A.7	TraesCS7A02G213100	176431467	176437236		Phosphatidylinositol 3-/4-kinase, catalytic domain
MQTL7A.7	TraesCS7A02G213200	176989540	176990348	integral component of membrane
MQTL7A.7	TraesCS7A02G213300	177004537	177008809	glycosyltransferase activity	GDP-fucose protein O-fucosyltransferase
MQTL7A.7	TraesCS7A02G213400	177135900	177137449	DNA binding	Zinc finger, Dof-type
MQTL7A.7	TraesCS7A02G213500	177323508	177326851	microtubule binding	Microtubule binding protein 2C
MQTL7A.7	TraesCS7A02G213600	177328001	177334961	DNA binding	Origin recognition complex, subunit 3
MQTL7A.7	TraesCS7A02G213700	177343722	177344582		Chlorophyll A-B binding protein
MQTL7B.3	TraesCS7B02G406300	675148399	675150028	integral component of membrane	Protein translocase complex, SecE/Sec61-gamma subunit
MQTL7B.3	TraesCS7B02G406400	675187632	675190824	DNA binding	B3 DNA binding domain
MQTL7B.3	TraesCS7B02G406500	675211194	675214383	DNA binding	B3 DNA binding domain
MQTL7B.3	TraesCS7B02G406600	675308455	675310777		DNA-binding pseudobarrel domain superfamily
MQTL7B.3	TraesCS7B02G406700	675313213	675319653	ADP binding	NB-ARC
MQTL7B.3	TraesCS7B02G406800	675379363	675382538	zinc ion binding	Pentatricopeptide repeat
MQTL7B.3	TraesCS7B02G406900	675721649	675724758	protein binding	WD40 repeat
MQTL7B.3	TraesCS7B02G407000	675996197	675997376	ATP binding	Protein kinase domain
MQTL7B.4	TraesCS7B02G408800	678028685	678030485	structural constituent of ribosome	Ribosomal protein S27e
MQTL7B.4	TraesCS7B02G408900	678124719	678128411	integral component of membrane	Fatty acid hydroxylase
MQTL7B.4	TraesCS7B02G409000	678293997	678295405		Zinc finger, RING-type
MQTL7B.4	TraesCS7B02G409100	678337279	678339228		Protein of unknown function DUF1517
MQTL7B.4	TraesCS7B02G409200	678340577	678342039		Ricin B, lectin domain
MQTL7B.4	TraesCS7B02G409300	678634984	678638569
MQTL7B.4	TraesCS7B02G409400	678662575	678664079		Aspartic peptidase domain superfamily
MQTL7B.4	TraesCS7B02G409500	678735186	678736656	aspartic-type endopeptidase activity	Aspartic peptidase domain superfamily
MQTL7B.4	TraesCS7B02G409600	678770504	678774029	ATP binding	Protein kinase domain
MQTL7B.4	TraesCS7B02G409700	678831210	678835003	oxidoreductase activity	NAD-dependent epimerase/dehydratase
MQTL7B.4	TraesCS7B02G409800	678850894	678852348	aspartic-type endopeptidase activity	Aspartic peptidase domain superfamily
MQTL7B.4	TraesCS7B02G409900	678896815	678901277		Oxoglutarate/iron-dependent dioxygenase
MQTL7B.4	TraesCS7B02G410000	679358641	679358928	DNA binding	B3 DNA binding domain
MQTL7B.4	TraesCS7B02G410100	679359607	679361245	acyltransferase activity, transferring groups other than amino-acyl groups	Transferase
MQTL7B.4	TraesCS7B02G410200	679490303	679492450
MQTL7B.4	TraesCS7B02G410300	679629359	679631408	integral component of membrane	AdipoR/Haemolysin-III-related
MQTL7B.4	TraesCS7B02G410400	679633466	679635571		Uncharacterised conserved protein UCP015417, vWA
MQTL7B.4	TraesCS7B02G410500	679671461	679673347		Uncharacterised conserved protein UCP015417, vWA
MQTL7B.4	TraesCS7B02G410600	679677365	679679319
MQTL7B.4	TraesCS7B02G410700	679681774	679684199	integral component of membrane	SWEET sugar transporter
MQTL7B.4	TraesCS7B02G410800	679709664	679713350	integral component of membrane	SWEET sugar transporter
MQTL7B.4	TraesCS7B02G410900	679789030	679793638		Uncharacterised conserved protein UCP015417, vWA
MQTL7D.1	TraesCS7D02G078400	46015127	46019553
MQTL7D.1	TraesCS7D02G078500	46434733	46437868
MQTL7D.1	TraesCS7D02G078600	46450851	46454088
MQTL7D.1	TraesCS7D02G078700	46523286	46524478	glutathione metabolic process	Glutathione S-transferase, N-terminal
MQTL7D.1	TraesCS7D02G078800	46585198	46586786	DNA-binding transcription factor activity	Helix-turn-helix motif
MQTL7D.1	TraesCS7D02G078900	46670086	46671104	sequence-specific DNA binding	Helix-turn-helix motif
MQTL7D.1	TraesCS7D02G079000	46711200	46712441	DNA-binding transcription factor activity	Helix-turn-helix motif
MQTL7D.1	TraesCS7D02G079100	46798827	46802577	ATP binding	Protein kinase domain
MQTL7D.1	TraesCS7D02G079200	46807087	46811058	protein binding	F-box domain
MQTL7D.1	TraesCS7D02G079300	46818930	46823843	protein binding	F-box domain
MQTL7D.1	TraesCS7D02G079400	46838388	46843665	ubiquitin-protein transferase activity	Protein kinase domain
MQTL7D.1	TraesCS7D02G079500	46852938	46856287	integral component of membrane	Late embryogenesis abundant protein, LEA_2 subgroup
MQTL7D.1	TraesCS7D02G079600	46904758	46906430	protein dimerization activity	O-methyltransferase domain
MQTL7D.1	TraesCS7D02G079700	46938490	46939635	protein dimerization activity	O-methyltransferase domain
MQTL7D.1	TraesCS7D02G079800	46943003	46944573	protein dimerization activity	O-methyltransferase domain
MQTL7D.1	TraesCS7D02G079900	46963978	46964837
MQTL7D.1	TraesCS7D02G080000	46977002	46981793
MQTL7D.1	TraesCS7D02G080200	47401927	47403465	integral component of membrane	Sugar/inositol transporter
MQTL7D.1	TraesCS7D02G080300	47412062	47424490	integral component of membrane	ABC transporter-like
MQTL7D.1	TraesCS7D02G080400	47448134	47450294	integral component of membrane	Cytochrome P450
MQTL7D.1	TraesCS7D02G080500	47453911	47456216	integral component of membrane	Protein kinase domain
MQTL7D.1	TraesCS7D02G080600	47457550	47459790	integral component of membrane	Protein kinase domain
MQTL7D.1	TraesCS7D02G080700	47481731	47483644	integral component of membrane	Cytochrome P450
MQTL7D.1	TraesCS7D02G080800	47516381	47517081
MQTL7D.1	TraesCS7D02G080900	47609032	47610609	UDP-glycosyltransferase activity	UDP-glucuronosyl/UDP-glucosyltransferase
MQTL7D.1	TraesCS7D02G081000	47648753	47650483	hexosyltransferase activity	UDP-glucuronosyl/UDP-glucosyltransferase
MQTL7D.1	TraesCS7D02G081100	47808526	47809169
MQTL7D.2	TraesCS7D02G144900	92568812	92575801	ATP binding	Protein kinase domain
MQTL7D.2	TraesCS7D02G145000	92582915	92583519
MQTL7D.2	TraesCS7D02G145100	92589297	92592990		Leucine-rich repeat-containing N-terminal, plant-type
MQTL7D.2	TraesCS7D02G145200	92589689	92591914	integral component of membrane	Leucine-rich repeat
MQTL7D.2	TraesCS7D02G145400	92632406	92635724	plasma membrane
MQTL7D.2	TraesCS7D02G145500	92636294	92638696	integral component of membrane	Sugar phosphate transporter
MQTL7D.2	TraesCS7D02G145600	92762421	92764144	hexosyltransferase activity	UDP-glucuronosyl/UDP-glucosyltransferase
MQTL7D.2	TraesCS7D02G145700	92804001	92809871
MQTL7D.2	TraesCS7D02G145800	92858841	92865597	serine-type endopeptidase activity	Peptidase S1C
MQTL7D.2	TraesCS7D02G145900	93019071	93020918		Peptidase S1, PA clan
MQTL7D.2	TraesCS7D02G146000	93032081	93033912	hydrolase activity, hydrolyzing O-glycosyl compounds	Glycoside hydrolase family 9
MQTL7D.2	TraesCS7D02G146100	93498633	93507428		LIM-domain binding protein/SEUSS
MQTL7D.2	TraesCS7D02G146200	93605695	93606953
MQTL7D.2	TraesCS7D02G146300	93683718	93685989		Zinc finger, RING-type
MQTL7D.2	TraesCS7D02G146400	93770783	93775992	ATP binding	PB1 domain
MQTL7D.2	TraesCS7D02G146500	93779405	93784976	DNA binding	SANT/Myb domain
MQTL7D.2	TraesCS7D02G146600	93785571	93788218	oxidoreductase activity	FAD dependent oxidoreductase
MQTL7D.2	TraesCS7D02G146700	93788552	93792035	integral component of membrane	P-type ATPase
MQTL7D.2	TraesCS7D02G146800	93789153	93790388
MQTL7D.2	TraesCS7D02G146900	93880660	93882634	protein binding	F-box domain
MQTL7D.2	TraesCS7D02G147000	93937670	93938404	structural constituent of ribosome	Ribosomal protein L39e
MQTL7D.2	TraesCS7D02G147100	93948619	93949410	DNA-binding transcription factor activity	AP2/ERF domain
MQTL7D.2	TraesCS7D02G147200	94005429	94006409	DNA-binding transcription factor activity	AP2/ERF domain
MQTL7D.2	TraesCS7D02G147300	94112876	94116243	integral component of membrane	PGG domain
MQTL7D.2	TraesCS7D02G147400	94127444	94132293	protein binding	Zinc finger, RING-type
MQTL7D.2	TraesCS7D02G147500	94421920	94423421		Protein of unknown function DUF868, plant
MQTL7D.2	TraesCS7D02G147600	94433565	94434856	peptidase activity	PPPDE peptidase domain
MQTL7D.2	TraesCS7D02G147700	94436292	94454015	membrane	Glycosyl transferase, family 48
MQTL7D.3	TraesCS7D02G151700	100750413	100751279		Nucleotide-diphospho-sugar transferases
MQTL7D.3	TraesCS7D02G151800	100939480	100941056	acyltransferase activity, transferring groups other than amino-acyl groups	Transferase
MQTL7D.3	TraesCS7D02G152000	100986451	100987758
MQTL7D.3	TraesCS7D02G151900	100986454	100987743	acyltransferase activity, transferring groups other than amino-acyl groups	Transferase
MQTL7D.3	TraesCS7D02G152100	101036153	101039450	protein binding	Pentatricopeptide repeat
MQTL7D.3	TraesCS7D02G152200	101046476	101049005	zinc ion binding	Pentatricopeptide repeat
MQTL7D.3	TraesCS7D02G152300	101077523	101079104		NAD(P)-binding domain
MQTL7D.3	TraesCS7D02G152400	101084476	101087850	response to oxidative stress	Glutathione peroxidase
MQTL7D.3	TraesCS7D02G152500	101094531	101098157	integral component of membrane	Protein kinase domain
MQTL7D.3	TraesCS7D02G152600	101136702	101140178	integral component of membrane	Protein kinase domain
MQTL7D.3	TraesCS7D02G152700	101391548	101394224
MQTL7D.3	TraesCS7D02G152800	101395327	101401039	serine-type carboxypeptidase activity	Peptidase S10, serine carboxypeptidase
MQTL7D.3	TraesCS7D02G152900	101423459	101432637	spindle assembly	HAUS augmin-like complex subunit 3
MQTL7D.3	TraesCS7D02G153000	101467878	101475331	intracellular anatomical structure	Nucleoporin Nup188
MQTL7D.3	TraesCS7D02G153100	101557557	101559324		Rhodanese-like domain
MQTL7D.3	TraesCS7D02G153200	101580418	101585719
Differentially expressed genes are given in bold.

## Sheet: Table S8
Table S8 Differentially expressed candidate genes identified in the present study
MQTLs	Gene models	7 days, seedling, abiotic, leaves/shoots, other, seedling aerial tissues, drought&heat combined stress, 6 hour of drought&heat combined stress, leaf, TAM107, drought_heat(n=1)	7 days, seedling, abiotic, leaves/shoots, other, seedling aerial tissues, drought&heat combined stress, 1 hour of drought&heat combined stress, leaf, TAM107, drought_heat(n=1)	7 days, seedling, abiotic, leaves/shoots, other, seedling aerial tissues, heat stress, 6 hour of heat stress, leaf, TAM107, drought_heat(n=1)	7 days, seedling, abiotic, leaves/shoots, other, seedling aerial tissues, heat stress, 1 hour of heat stress, leaf, TAM107, drought_heat(n=1)	7 days, seedling, abiotic, leaves/shoots, other, seedling aerial tissues, drought stress, 6 hour of drought stress, leaf, TAM107, drought_heat(n=1)	7 days, seedling, abiotic, leaves/shoots, other, seedling aerial tissues, drought stress, 1 hour of drought stress, leaf, TAM107, drought_heat(n=1)	9 days, seedling, abiotic, leaves/shoots, other, seedling aerial tissues, PEG 6000, PEG 6000 2 hours, leaf, Gemmiza 10, PEG(n=1)	9 days, seedling, abiotic, leaves/shoots, other, seedling aerial tissues, PEG 6000, PEG 6000 12 hours, leaf, Gemmiza 10, PEG(n=1)	9 days, seedling, abiotic, leaves/shoots, other, seedling aerial tissues, PEG 6000, PEG 6000 12 hours, leaf, Giza 168, PEG(n=1)	9 days, seedling, abiotic, leaves/shoots, other, seedling aerial tissues, PEG 6000, PEG 6000 2 hours, leaf, Giza 168, PEG(n=1)	Flag leaf stage, reproductive, abiotic, spike, other, spike, NA, water stress early booting, spike, WestoniaxKauz DH line, spike_drought(n=1)	15 dpa, reproductive, none, grain, other, grain milk and soft dough, NA, none, grain, NIL 0362 +4A dormancy QTL, 4A_dormancy(n=1)	15 dpa, reproductive, none, grain, other, grain milk and soft dough, NA, none, grain, NIL 0807 +4A dormancy QTL, 4A_dormancy(n=1)	15 dpa, reproductive, none, grain, other, grain milk and soft dough, NA, none, grain, NIL 1038 +4A dormancy QTL, 4A_dormancy(n=1)	15 dpa, reproductive, none, grain, other, grain milk and soft dough, NA, none, grain, NIL 1275 +4A dormancy QTL, 4A_dormancy(n=1)	15 dpa, reproductive, none, grain, other, grain milk and soft dough, NA, none, grain, NIL 1516 +4A dormancy QTL, 4A_dormancy(n=1)	15 dpa, reproductive, none, grain, other, grain milk and soft dough, NA, none, grain, Yipti +4A dormancy QTL, 4A_dormancy(n=1)	25 dpa, reproductive, none, grain, other, grain milk and soft dough, NA, none, grain, NIL 0362 +4A dormancy QTL, 4A_dormancy(n=1)	25 dpa, reproductive, none, grain, other, grain milk and soft dough, NA, none, grain, NIL 0807 +4A dormancy QTL, 4A_dormancy(n=1)	25 dpa, reproductive, none, grain, other, grain milk and soft dough, NA, none, grain, NIL 1038 +4A dormancy QTL, 4A_dormancy(n=1)	25 dpa, reproductive, none, grain, other, grain milk and soft dough, NA, none, grain, NIL 1275 +4A dormancy QTL, 4A_dormancy(n=1)	25 dpa, reproductive, none, grain, other, grain milk and soft dough, NA, none, grain, NIL 1516 +4A dormancy QTL, 4A_dormancy(n=1)	25 dpa, reproductive, none, grain, other, grain milk and soft dough, NA, none, grain, Yipti +4A dormancy QTL, 4A_dormancy(n=1)	35 dpa, reproductive, none, grain, other, grain hard dough and ripening, NA, none, grain, NIL 0362 +4A dormancy QTL, 4A_dormancy(n=1)	35 dpa, reproductive, none, grain, other, grain hard dough and ripening, NA, none, grain, NIL 0807 +4A dormancy QTL, 4A_dormancy(n=1)	35 dpa, reproductive, none, grain, other, grain hard dough and ripening, NA, none, grain, NIL 1038 +4A dormancy QTL, 4A_dormancy(n=1)	35 dpa, reproductive, none, grain, other, grain hard dough and ripening, NA, none, grain, NIL 1275 +4A dormancy QTL, 4A_dormancy(n=1)	35 dpa, reproductive, none, grain, other, grain hard dough and ripening, NA, none, grain, NIL 1516 +4A dormancy QTL, 4A_dormancy(n=1)	35 dpa, reproductive, none, grain, other, grain hard dough and ripening, NA, none, grain, Yipti +4A dormancy QTL, 4A_dormancy(n=1)
MQTL1B.3	TraesCS1B02G431200	0.134437	0	0	0	0	0	0	1.21266	1.78503	2.00646	0.458959	0	0	0.255851	0	0	0	0	0	0	0	0	0	0	0	0	0	0	0
MQTL1B.3	TraesCS1B02G431400	0.0489197	0.4125	0.10013	0.559737	1.01893	2.09637	0	0.845839	1.82289	1.16846	2.25499	4.47075	4.94048	4.63919	4.44513	4.62385	4.22894	3.19095	2.74702	4.27745	3.33188	3.3188	3.75182	1.87384	2.48114	2.4549	1.97433	3.08303	3.01913
MQTL1B.3	TraesCS1B02G431500	0.886527	0	2.23266	0.700093	1.32122	2.79575	0.78005	3.10066	3.65219	3.41442	3.27128	1.93276	0.479469	0.994355	1.71368	0.800405	0.992761	0	0.0631025	0.155516	0	0.0703756	0.696573	0	0.116551	0.544594	0.61837	0.195902	0
MQTL1B.3	TraesCS1B02G432000	0	0	0	0	0	0	0	0	0.204341	0	1.94137	0	0	0	0	0	0	0	0	0.225201	0	0	0.88818	0	0.0498816	0.576329	0	0	0
MQTL1B.3	TraesCS1B02G432400	3.10692	1.6417	2.61016	1.88006	4.89236	2.94555	1.48127	2.59152	3.40993	0.208729	0.492315	0.673529	1.69614	1.36662	0.754896	0.852974	1.22511	1.19124	0.631291	1.05026	0	0.401554	0.0398403	1.11945	0	0.853533	0	0	0.636618
MQTL1B.3	TraesCS1B02G432500	4.50163	2.03183	4.10686	2.8767	6.21509	5.49354	1.61024	3.29788	2.64599	1.96241	2.84002	4.63817	4.59976	4.17045	4.62897	4.76382	4.93227	3.66646	4.39192	4.34449	4.40175	4.54134	3.66404	3.24419	3.17609	3.66728	3.89642	3.77976	3.91928
MQTL1B.3	TraesCS1B02G432600	0.491289	0	1.07405	0	1.59711	1.61918	0.254231	2.3895	1.62012	1.98598	2.57249	1.09937	1.17941	1.38003	1.4382	1.3056	1.24915	0.681143	0.906036	1.70291	1.31944	1.01554	1.44315	0.896559	1.53608	1.6269	1.47113	1.40392	1.37049
MQTL1D.4	TraesCS1D02G381700	0	0	0	0	0	0	0	0	0	0	1.58857	0	0	0	0	0	0	0	0	0	0	0	0	0	0	0	0	0	0
MQTL1D.4	TraesCS1D02G381800	0	0	0	0	0	1.06238	0	0	0	0	0	0	0	0	0	0	0	0	0	0	0	0	0	0	0	0	0	0	0
MQTL1D.4	TraesCS1D02G382100	0	0	0	0	0	0	0	0	0	0	1.10125	0	0	0	0	0	0	0	0	0	0	0	0	0	0	0	0	0	0
MQTL1D.4	TraesCS1D02G382400	3.18295	1.02545	3.76557	2.49386	3.89214	3.35137	2.0454	3.99232	2.55682	3.90707	0	0	0	0	0	0	0	0	0	0	0	0	0	0	0	0	0	0	0
MQTL1D.4	TraesCS1D02G382900	4.2156	7.88428	5.01347	8.25818	0	1.06597	0	1.26141	1.17551	1.5632	2.16584	4.0819	2.26881	2.10876	2.30506	2.77385	1.88411	1.02766	0.578253	0.509665	1.24506	1.29104	1.81383	0	1.36299	0.256286	0	0.333321	0.384392
MQTL1D.4	TraesCS1D02G383000	0.337643	0.0963293	0.596563	0	1.01405	0.981524	0	1.67637	1.19758	1.7072	0.434412	0.540107	0	0	0	0.697605	0	0.635922	0.540781	0	0	0	0.700475	0.609566	0.7141	1.37836	0	1.01018	0.605893
MQTL1D.4	TraesCS1D02G383100	8.04982	6.74988	8.02534	6.39998	5.291	5.05586	3.89422	5.75613	6.25635	6.26154	1.8498	2.09664	2.6073	1.45087	1.88192	2.75682	3.27177	2.9524	3.60761	3.53829	3.25063	2.7191	3.01915	4.39645	3.58095	4.01017	3.58619	3.68976	3.8626
MQTL1D.4	TraesCS1D02G383700	0	0	0	0	1.88387	0	0.274841	0.596687	0.212902	0	0	0	0	0	0	0	0	0	0	0	0	0	0	0	0	0	0	0	0
MQTL1D.4	TraesCS1D02G383900	0	0	0	0	0	0	0	0.459715	0	0	0	0	0	0	0	0	0	0	0.822257	0	0	1.27211	0	0	0	0	0	0	0
MQTL1D.4	TraesCS1D02G384100	0	0	0	0	0	0	0	1.83334	0.962394	0	0	0	0	0	0	0	1.24734	0	0	0	0	0	0	0	0	0	0	0	2.2046
MQTL1D.4	TraesCS1D02G384300	0	0	0	0	0.239239	0.678721	0	1.83509	0.733849	1.86104	0	0	0	0	0	0	0	0	0	0	0	0	0	0	0	0	0	0	0
MQTL1D.4	TraesCS1D02G384400	0	0	0	0	0.926834	0	0	1.31778	0.401532	1.37747	0	0	0	0	0	0	0	0	0	0	0	0	0	0	0	0	0	0	0
MQTL1D.4	TraesCS1D02G384600	0	0	0	0	0	0	0	0	0.0373541	0.29007	0	0	0	0	0	0	0	0	0	0	0	0	0	0	0	0	0	0	0
MQTL1D.4	TraesCS1D02G384700	0	0	0	0	0	0	0	1.73354	0	1.55482	2.57505	0.706208	1.30696	0.432275	0.344476	1.10666	0.878341	0	0.791547	2.15715	1.47105	0.471853	1.22165	1.34002	1.48766	1.62564	1.54853	0.720769	1.63026
MQTL1D.4	TraesCS1D02G385400	0	0	0	0	0	0	0	0	0	0	0	0	0	0	0	0	0	0	0	0	0	0	0	0	0	0	0	0	0
MQTL1D.4	TraesCS1D02G385500	0.0325946	0	1.69623	0.236964	0.0751081	0.656139	0	1.29486	1.19076	1.23171	0.157445	0	0	0	0	0	0	0	0	0	0	0	0	0	0	0	0	0	0
MQTL2B.3	TraesCS2B02G304600	3.3925	0.626849	3.5479	1.76129	2.46729	3.5531	2.12794	3.97728	3.41403	3.60497	3.25731	2.98355	3.56496	3.24883	3.31715	3.38459	3.31183	2.60599	2.02012	3.03251	2.52524	2.45097	2.88789	2.25463	2.67248	2.60941	2.59743	2.49756	2.53486
MQTL2B.3	TraesCS2B02G304700	1.02761	0	1.49613	0	1.77084	0.589869	0	1.09297	0	0.379455	1.66053	0.657375	1.80043	1.60202	1.60584	1.31924	1.66466	1.09739	0.878545	1.52515	0	0.665411	1.64153	0.876762	0.486683	0.374967	0.989619	1.31706	1.21677
MQTL2B.3	TraesCS2B02G304800	0	0	0.0599643	0	0	0	0	0	0	0.0432185	0	0.153144	0	0	0	0	0	0	0	0.100735	0	0	0	0.0301807	0	0	0	0	0
MQTL2B.6	TraesCS2B02G319000	0	0	0	0	0	0	0	0.722457	2.03702	1.28138	0	0	0	0	0	0	0	0	0	0	0	0	0	0	0	0	0	0	0
MQTL2B.6	TraesCS2B02G319600	0	0	1.22237	1.06801	0	3.49902	0	0.825647	0.642166	1.96745	0	0	0	0	0	0.0125401	0	0	0	0	0	0	0	0	0	0	0	0	0
MQTL2B.6	TraesCS2B02G320200	0.783406	0	0.693141	1.25922	2.76648	2.48356	0	1.38015	1.1596	1.25679	0	0.669499	0.618624	0.141184	0	0	0.455618	0	0.59641	0.226126	0.676962	0.263816	1.15405	0.220875	0	0.198582	0	1.01655	0
MQTL2B.6	TraesCS2B02G320300	0.721569	0	0	0	1.85189	1.04755	0	1.15892	0	0.154612	2.39813	0	0.699176	1.33834	0.473348	0.715949	0.660585	0	0	0.310445	0.324799	0	0.356054	0.200095	0	1.54043	0	1.2032	0
MQTL2B.6	TraesCS2B02G320400	1.22318	0	0.906067	0	0	0	0	1.05066	0.319179	1.14488	0	0.228714	0	0.381948	0.158234	0.472768	0.623567	0.791872	0	0	0.165893	0	0.512824	0.206506	0.773794	0.255102	0.576135	0.235041	1.05406
MQTL2D.4	TraesCS2D02G130800	0	0	0	0	0	0.320835	0	0.803558	0.254624	1.06738	2.30103	0.412617	0.308409	0.777653	0.205993	0.605295	0.186409	0.316391	0.86538	1.23423	0.992715	1.07435	1.08604	1.15945	0.62411	0.995188	1.09345	0.359467	1.0989
MQTL2D.4	TraesCS2D02G131100	7.10674	3.25374	7.12207	2.88304	6.52689	5.48242	4.96843	6.1865	3.1941	4.75615	0	2.45253	3.08306	3.15292	3.34174	2.61949	1.76726	1.95033	2.33211	3.06597	2.74969	2.51954	0	2.12116	0.174445	2.36775	0.351504	2.80021	1.71303
MQTL2D.4	TraesCS2D02G131300	1.63113	2.78251	2.20989	3.37053	1.08409	2.63998	1.12512	3.44731	3.48416	3.65034	0	0	0	0	0	0	0	0	0	0	0	0	0	0	0	0	0	0	0
MQTL2D.4	TraesCS2D02G131700	3.2513	0.898131	3.1274	1.34824	0.727049	2.2606	1.12053	2.84507	1.92424	2.75249	4.36064	1.74086	1.12837	2.07704	1.38707	1.90876	1.89564	1.38637	1.42256	2.14903	1.52989	1.78734	2.11474	1.14218	0.403988	1.5483	0.508652	1.02807	0.444031
MQTL2D.4	TraesCS2D02G131900	3.35894	3.29985	3.86936	3.32336	2.85364	4.28241	1.31855	4.1549	5.47401	5.0554	1.65336	1.36375	1.25504	1.06339	0.314244	0.0709526	1.12578	1.12139	0.712825	2.08853	0.437366	0.973229	1.31917	0.895907	1.35096	2.11226	1.23614	0.891754	1.45033
MQTL2D.4	TraesCS2D02G132100	0.10251	0	0	0	0	0	0	0	0	0	3.76194	0.114807	0.0629092	0.189603	0.49056	0.384835	0	0	0	0	0	0	0.0402472	0	0	0	0	0	0
MQTL2D.4	TraesCS2D02G132300	0	1.04928	0	1.31078	0	0	0	0	0	0	0	0	0	0	0	0	0	0	0	0	0	0	0	0	0	0	0	0	0
MQTL2D.4	TraesCS2D02G132500	0	0	0	0	0	0	0	0	0	0	2.80296	0	0	0	0	0	0	0	0	0	0	0	0	0	0	0	0	0	0
MQTL2D.4	TraesCS2D02G211100	0	0	0	0.673882	0	0	0	1.05431	2.16303	3.89412	0	1.04857	1.31142	1.40691	1.33104	1.18267	2.27645	0.215877	1.18805	1.29638	0.873955	1.46224	1.82673	1.22761	0.98332	0.798084	0.92565	1.04795	0.201006
MQTL2D.5	TraesCS2D02G211000	4.94197	8.43352	4.01685	8.50503	2.21803	5.40685	0	0	0	0	2.72542	0	0	0	0	0	0	0	0	0	0	0	0	0.103195	0.101166	1.35525	0.859469	0	0.374667
MQTL2D.5	TraesCS2D02G211400	2.31178	1.45717	1.45415	1.19681	0	0	0	0	0	0	0	0	0	0	0	0	0	1.31904	0.0145981	1.3779	0	0	0.632258	1.74654	0.300007	1.61027	1.04376	1.02717	1.2115
MQTL2D.5	TraesCS2D02G211500	3.14785	2.43007	3.20578	2.07792	3.00939	2.88502	1.89416	3.07555	1.8155	1.94432	0.430906	0	0.076778	1.03376	0.0718999	0.687482	0.563978	0	0.608705	1.42739	0.652023	0.92546	1.50945	1.17907	0.719919	1.72617	0.944101	1.55667	1.02636
MQTL2D.5	TraesCS2D02G211600	2.57465	1.54908	2.66846	2.29626	3.18278	3.41383	1.61417	3.25922	2.20407	2.78213	3.13779	2.95412	3.15184	3.49065	3.42609	3.13259	2.98186	2.60111	2.16087	3.2791	2.59704	2.59147	2.81078	2.60109	2.82678	3.13166	3.32477	2.75024	3.07073
MQTL3A.1	TraesCS3A02G056400	1.36944	0	3.30795	1.1661	4.07287	2.98514	3.08204	3.70063	2.88065	3.01932	0.222001	1.29009	0.958197	0.990178	0.647517	0.416742	1.05139	0	0.142074	1.37646	0.0904063	0.200831	0.415769	0	0	1.21596	0.119688	0.114154	0
MQTL3A.1	TraesCS3A02G056800	0	0	1.60504	0	0	0.190678	4.49353	6.0297	5.27659	5.91367	3.85549	4.29685	4.21804	2.39403	3.95774	4.3725	4.2427	3.13259	3.20271	3.01563	2.39087	3.08487	3.47296	3.96331	3.65002	4.49263	3.87009	3.87811	4.09486
MQTL3A.1	TraesCS3A02G057000	0	0	0	0	0	0	0	0	0	0	0	0	0	0	0	0	0	0	0	0	0	0	0	0	0	0	0	0	0
MQTL3A.1	TraesCS3A02G057400	1.44665	0.0921898	2.08607	1.48645	2.06368	1.78063	1.1963	2.6371	2.6289	2.28547	2.26262	2.01351	2.22065	3.01179	2.55855	2.46579	2.34666	1.86143	1.7074	1.86965	1.28312	1.85278	1.76453	2.49374	2.24749	2.40082	2.13059	1.95085	2.39522
MQTL3B.3	TraesCS3B02G029900	0	0	0	1.01171	3.27825	2.56233	0	1.25143	0.99526	0	0	0	0	0	0	0	0	0	0	0	0	0	0	0	0	0	0	0	0
MQTL3B.3	TraesCS3B02G030400	0	0	0	0	1.22749	0	0	0	0	0.474753	0	0	0	0	0	0	0	0	0	0	0	0	0	0	0	0	0	0	0
MQTL3B.3	TraesCS3B02G030500	1.26722	0.173243	1.28755	0.624662	0	3.15306	0	0	0	0	0	0	0	0	0	0	0	0	0	0	0	0	0	0	0	0	0	0	0
MQTL3B.3	TraesCS3B02G030600	0	0	0.262193	0	0	1.41931	0	0	0	0	0	0	0	0	0	0	0	0	0	0	0	0	0	0	0	0	0	0	0
MQTL3B.3	TraesCS3B02G030900	0	0	0	0	0	0	0	0	0	0	0	0	2.46804	0.224559	0.684684	0	0.598803	0	1.95132	0	0	0.11023	0	0	1.84717	0	0	0	0
MQTL3B.3	TraesCS3B02G031100	0	0	0	0	0	0	0	0	0	0	3.14907	0	1.73414	0	0	0	0	0	1.39293	0	0	0	0	0	1.66237	0	0	0	0
MQTL3B.3	TraesCS3B02G031400	0	0	0	0	0	3.53954	0	0	0	0	0	0	0	0	0	0	0	0	0	0	0	0	0	0	0	0	0	0	0
MQTL3B.3	TraesCS3B02G031500	0	0	0	0	0	1.37017	0	0	0	0	0	0	0	0	0	0	0	0	0	0	0	0	0	0	0	0	0	0	0
MQTL3B.3	TraesCS3B02G032000	0	0	0	0	0	0	0	0	0	0	1.16994	1.19133	1.11453	1.76371	1.7309	1.71393	1.63209	1.14134	0.0223891	1.50493	0.891808	0.625719	1.15946	0	0	0.490919	0.108143	0.614041	1.38915
MQTL3B.4	TraesCS3B02G036900	0	0	0	0	0	0	0	0	0	0	5.47253	0	0	0	0	0	0	0	3.02114	1.75452	1.01594	0	0	0	0.954077	0	0.638037	0	0
MQTL3B.4	TraesCS3B02G037000	1.73267	1.15226	3.67318	4.1962	4.53698	3.44157	3.73445	3.60319	3.94631	5.24432	0	1.69667	1.37755	1.27754	1.60964	1.71241	2.50745	0	0.43957	0.534169	0.489605	1.91201	0.588421	0.431209	0	1.08441	0.300114	1.05061	0.071127
MQTL3B.4	TraesCS3B02G037100	0	0	0	2.77026	0	1.2991	0	0	0	0	3.8194	0	0	0	0	0	0	0	0	0	0	0	0	0	0	0	0	0	0
MQTL3B.4	TraesCS3B02G037400	0	0	0	0	0	0	0	0	0	0	0	0	0	0	0	0	0	0	0	0	0	0	0	0	0	0	0	0	0
MQTL3B.4	TraesCS3B02G038600	0	0	0	0	0	0	0	0	0	0	0	0.301014	0	0.436791	0	0	1.54521	2.47088	4.7776	4.9067	3.54148	4.3023	3.96775	3.02859	3.49957	3.99997	2.03907	3.81693	3.24829
MQTL3B.4	TraesCS3B02G038700	0	0	0	0	0	0	0.270816	3.42219	4.6833	3.25972	2.18324	1.30512	0.554117	0.337928	0	0	1.48555	1.7959	2.78135	2.52429	2.04444	2.72053	3.04638	2.95749	1.01905	1.84945	1.10812	1.36642	2.61658
MQTL3B.4	TraesCS3B02G038800	0	0	0	0	0	0	0	0	0	0	1.86326	0	0	0	0	0	0	0	0	0	0	0	0	0	0	0	0	0	0
MQTL3B.4	TraesCS3B02G038900	0	0	0.583461	0	0	1.28747	0	0.484736	0	0.166098	0	0	0	0	0	0	0	0	0	0	0	0	0	0	0	0	0	0	0
MQTL3B.4	TraesCS3B02G039700	4.10173	0.985493	4.892	3.27658	2.35748	2.84213	0	0	0	0	0	0.740997	0	0	1.55517	2.88739	1.90822	0	0	0	0	1.77719	0.0490034	0	0	0	0	2.08392	0.574712
MQTL3B.4	TraesCS3B02G039800	1.21952	0	1.82838	0.892741	3.62609	3.32216	0	1.03778	2.52933	0.975381	0.394734	0	0	0	0	0	0	0	0	0	0	0	0	0	0	0	0	0	0
MQTL3B.4	TraesCS3B02G039900	2.17443	0.464135	3.02419	1.85989	3.33107	3.83387	1.99779	3.58445	3.18246	3.61557	3.23732	0.256636	3.77812	4.02145	0.0960459	4.12341	0.707587	0.919531	3.89237	3.47944	0.065848	3.49687	0	0.584125	3.78918	4.00337	0.933943	3.57371	0.368634
MQTL3B.5	TraesCS3B02G039600	6.316	4.87047	6.72694	6.41309	3.8812	5.59874	4.86813	6.93547	7.05254	7.03318	0.22367	1.84939	2.35302	2.71779	3.02423	1.69518	3.25831	1.08412	0.841724	1.94857	1.56904	0.969653	0.794536	2.51098	0.796573	2.81634	1.33604	0.591947	1.52914
MQTL3B.5	TraesCS3B02G040200	0	0	0	0	0	0	0	0	0	0	1.49933	0	0	0	0	0	0	0	0.103558	0	0	0	0	0	0	0.12795	0	0	0
MQTL3B.5	TraesCS3B02G040300	0.389787	0	0.43313	0	1.23365	0	0	1.07924	0	0	0	0	0	0	0	0	0	0	0	0	0	0	0	0	0	0	0	0	0
MQTL3B.5	TraesCS3B02G040400	0.0254739	0	0	0	0.351352	0.0150363	0	0.960864	0	0.752353	2.13306	0	0.0430589	0.101408	0	0	0.265772	0.381742	1.54382	1.13314	0.378346	0.838772	1.05246	1.82213	1.99	2.26836	0.937457	2.05118	1.13779
MQTL3B.5	TraesCS3B02G040800	0.00390442	0	0	0.261049	0.465974	1.62745	0	0	0.176693	1.69466	0	0	0	0	0	0	0	0	0	0	0	0	0	0	0	0	0	0	0
MQTL3B.5	TraesCS3B02G040900	0.696963	0	0.0196037	0	2.01302	0.708537	0	0	0	0	0	1.24889	0.34532	0.251725	0.621739	2.23179	1.26834	1.38007	1.13868	1.63415	1.14045	2.29709	1.4086	0.969396	0.478233	1.5009	1.28272	2.47964	1.88159
MQTL3B.5	TraesCS3B02G041300	0	0	0	0	0	0	0	0	0	0	3.04432	0	0	0	0	0	0	0	0	0	0	0	0	0	0	0	0	0	0
MQTL3B.5	TraesCS3B02G041400	0	0	0	0	0	0	0	0	0	0	1.63961	0	0	0	0	0	0	0	0	0	0	0	0	0	0	0	0	0	0
MQTL3B.5	TraesCS3B02G041700	0	0	0	0	0	0	0	1.91015	0	0.460355	2.09754	0	0	0	0	0	0	0	0	0	0	0	0	0	0	0	0	0	0
MQTL3B.5	TraesCS3B02G041800	0	0	0	0	0	0	0	0	0	0	1.34613	0.187286	0.522387	0.52298	1.19964	2.05512	0.809176	0.12581	0.844418	0.985639	0.647655	0.214622	1.03453	0.821563	0	1.26929	0.297661	1.06641	0.752483
MQTL3B.5	TraesCS3B02G041900	0	0	0	0	1.0151	1.28599	1.30816	4.0153	2.86785	2.85324	0	0	0	0	0	0	0	0	0	0	0	0	0	0	0	0	0	0	0
MQTL3B.6	TraesCS3B02G054000	0	0	0	0	0	0	0	0	0	0	2.07904	0	0	0	0	0	0	0	0	0	0	0	0	0	0	0	0	0	0
MQTL3B.6	TraesCS3B02G054200	0	0	0.375078	0.270302	0	0.00865899	0	2.34907	2.10194	3.27999	2.57607	0	0	0	0	0.0833836	0	0	0	0	0	0	0	0	0	0	0	0	0
MQTL3B.6	TraesCS3B02G054300	0.254642	0	0.425674	0.357811	0.500007	0.850927	0	1.09087	0	1.21477	0.581544	0	0	0	0	0	0	0	0	0	0	0.279828	0	0	0.0118677	0	0	0	0
MQTL3B.6	TraesCS3B02G054400	0	0	0	0	0	0	0	0	0	0	2.31673	0	0	0	0	0	0	0	0	0	0	0	0	0	0	0	0	0	0
MQTL3B.6	TraesCS3B02G055700	0	0	0	0	0	0	0.0139124	0.473641	0	0	0	0	0	0	0	0	0	0	0	0	0	0	0	0	0	0	0	0	0
MQTL3B.7	TraesCS3B02G464900	0	0	0	0	0	0	0	0.174023	1.79902	0.625009	0	0	0	0	0	0.208105	0	0	0	0	0	0	0	0	0	0	0	0	0
MQTL3B.7	TraesCS3B02G465000	2.26135	0.49096	1.96077	0.164091	0	1.57797	0	0	0.212383	0	0	0	0.149962	0	0	0.932364	0.654454	0	0	0	0	0.68234	0.0336098	0	0	0	0	0	0.18348
MQTL3B.7	TraesCS3B02G465800	0.231617	0.650489	0.864699	1.3464	1.52315	1.91334	0.348708	1.71728	1.77267	2.22041	2.93163	0	0	0	0	0	0	0.654775	1.75688	1.61168	1.29781	0.848622	1.70004	1.83336	1.46521	2.0662	1.71391	2.26376	1.77634
MQTL3B.7	TraesCS3B02G466000	2.79035	0.699161	2.70883	2.33832	2.78551	2.4496	0.561419	2.70836	2.57157	2.44722	0	0	0.147437	0.249967	0.220788	0.414807	0	0	0	0	0	0	0	0	0	0	0	0	0
MQTL3B.7	TraesCS3B02G466400	0.589734	0	0.461658	0	0.946529	1.95877	0	1.81708	0.513468	1.42665	1.60783	1.11611	0	1.10053	1.52385	0.0858733	0	0.363967	0	0.809098	0.46517	0	0	0.755123	0	1.17479	0.535058	0	0.220627
MQTL3B.7	TraesCS3B02G466500	2.10327	0.152495	1.75029	0.533115	0.33245	1.31964	0.281989	2.78378	2.85575	2.86134	1.13747	1.23061	1.66471	1.91158	1.83571	2.45224	1.98631	0.99649	1.44546	1.6682	0.770567	1.37877	1.57967	0.616489	1.11255	1.23492	0.629613	1.55777	0.826437
MQTL4A.2	TraesCS4A02G017600	4.8613	3.45901	4.19575	3.80051	2.96682	3.84923	2.10841	5.1815	4.99273	5.2348	1.90162	0	0.77365	0	1.22469	0.0756148	0	0.758465	0	0.479189	0.890665	0.467092	0.0210248	0.569579	0	0	0	0	0
MQTL4A.2	TraesCS4A02G017700	0	0	0	0.383431	0	2.50225	0.410634	2.94535	4.13239	4.78757	0	0	0.211859	0.0499374	0.342555	0	1.53629	0	0	0.194188	0	0.931282	0	1.14279	0	1.32291	0.483323	0	0.0233689
MQTL4A.2	TraesCS4A02G018000	0	0	0	0	0	0	0	0.642291	1.01327	0.793863	2.32712	0.971718	1.02265	0.58599	1.13759	1.43125	0.744549	0	0	0.702001	0.222451	0	1.04514	0	0	0.0869074	0.0449634	0.0803398	0.0728741
MQTL4A.2	TraesCS4A02G018700	1.44649	0.990955	1.97973	0.631617	1.54479	0	0.354971	2.04354	0.0186342	1.22635	0.417531	0.203389	0.485365	0.092681	0	0.395293	0.420057	0	0.840862	1.41861	0.015626	0	1.16335	0.357541	1.37379	1.37605	0	0.123136	1.31513
MQTL4A.2	TraesCS4A02G018900	0	0	0	0	0	0.0920315	0	0.592139	0	0	3.27039	0	0	2.02587	0	0	0	0.130008	1.04129	0.879149	0	0	0	0	1.39605	2.24597	0	1.20535	0
MQTL4A.5	TraesCS4A02G291600	1.93046	0.769989	3.19003	0.421296	2.34611	0.789758	0.396938	1.757	1.96413	1.93076	3.18345	2.45501	1.98017	2.21889	1.89063	1.97961	2.41402	3.2351	3.36195	3.92875	3.12612	2.75658	3.60713	5.53838	4.71688	5.49708	5.18628	4.143	4.93774
MQTL4A.5	TraesCS4A02G291700	0	0	0	0	0	0.273995	0	0.0550933	2.08719	0.778166	1.27608	1.67539	2.23676	2.15249	2.38893	2.33204	1.89238	0.730776	1.19544	2.08201	1.83766	1.69178	2.00336	1.12431	1.57821	2.09497	1.35333	1.78476	2.19971
MQTL4A.5	TraesCS4A02G292300	0	0	0	0	0	0	0	0	1.57215	0	0	0	0	0	0	0	0	0	0	0	0	0	0	0	0	0	0	0	0
MQTL4A.5	TraesCS4A02G292600	0	0	0	0	0	0	0	0	0	0	3.13453	0	0	0	0	0	0	0	0	0	0	0	0	0	0	0	0	0	0
MQTL4A.5	TraesCS4A02G293000	7.24853	4.29616	7.98941	4.24234	8.15149	6.65624	3.82616	5.45734	0.482601	1.8932	7.01965	4.32528	4.6114	4.33102	5.06158	5.09	4.0356	5.04558	5.96092	6.19381	3.96216	4.14819	6.0257	5.39073	5.2467	5.86678	5.99219	6.48477	5.18251
MQTL4A.5	TraesCS4A02G293400	1.33336	0.00926117	1.67062	0	0	0	0	2.92645	0	2.17635	0	0	0	0	0	0	0	0	0	0	0	0	0	0	0	0	0	0	0
MQTL4A.5	TraesCS4A02G293500	0	0	0	0	0	0	0	0.581004	1.8464	1.97069	1.8875	0	0	0	0	0	0	0	0	0	0	0	0	0	0	0	0	0	0
MQTL4A.5	TraesCS4A02G293600	0	0	0	0	0	0	0	0.126894	0.0109517	0.467426	0	0	0	0	0	0	0	0	0	0	0	0	0	0	0	0	0	0	0
MQTL4A.5	TraesCS4A02G293700	1.62307	0.834218	2.94575	1.12871	2.1099	1.74771	0.78287	2.61508	3.24343	4.34993	0	0	0	0	0	0	0	0	0	0	0	0	0	0	0	0	0	0	0
MQTL4A.5	TraesCS4A02G293800	0	0	0	0	1.51142	0.839903	0.0351594	1.77706	1.81776	2.48277	4.02127	2.15906	2.24403	1.93017	2.52171	2.12389	2.58483	1.97294	2.7875	3.07684	2.36228	2.27333	2.80015	3.04856	2.75959	3.04387	2.72915	3.00783	3.00398
MQTL4A.5	TraesCS4A02G293900	0	0	0	0	0	0	0	0	0	0	4.15623	0	0	0	0	0.10817	0	0	0	0	0	0.0414252	0	0	0	0	0	0	0
MQTL4A.5	TraesCS4A02G294400	3.17452	4.24375	3.77325	5.04971	0	2.38062	0.967169	3.29293	3.23288	4.17568	1.0081	0	0	0	0	0	0	0	0	0	0	0.507069	0	0	0	0	0	1.03315	0
MQTL4A.5	TraesCS4A02G294500	0.0151978	0.180912	0.346622	0.458539	1.29303	1.98719	0.733363	2.5827	2.21962	2.23666	3.02143	2.33711	2.59134	2.86666	2.71476	2.99241	2.92684	1.52434	2.32342	2.06459	1.65323	2.48609	2.32357	1.52633	1.9927	1.71459	1.3896	2.39629	1.59133
MQTL4A.5	TraesCS4A02G294900	0	0	0.557454	0	0.0741081	1.16695	0	1.55997	1.25048	1.97503	1.85317	0.130615	0.257699	0.343863	0.16413	0.584145	0	0	0	0.960586	0	0	0.203251	0.0260493	0	0.0391665	0.128808	0	0
MQTL5A.2	TraesCS5A02G403800	1.91278	0.825541	0	2.1971	4.70091	3.5915	1.85303	3.66222	1.108	1.05434	0	0	0	0	0	0	0.280089	0	0.061237	0.295864	0.0262902	0	0.604366	0	0	0	0	0	0.223212
MQTL5A.2	TraesCS5A02G403900	0	0	0	0	0	0	0	0	0	0	0	0	0	0	0	0	0	0	0	1.02578	0	0	1.9769	0	0	2.00192	0	0	1.96504
MQTL5A.2	TraesCS5A02G404300	0	0	0	0	0	0	0	0	0	0	1.24208	0	0	0	0	0	0	0	0	0	0	0	0	0	0	0	0	0	0
MQTL5A.2	TraesCS5A02G404500	2.154	2.14713	2.48942	2.82624	2.10661	3.7163	1.51399	3.91545	5.57363	4.19133	2.66244	0	0	0	0	0	0	0	0	0	0	0	0	0	0	0	0	0	0
MQTL5A.2	TraesCS5A02G404600	0	0	0	0	0.595456	0.284952	0	1.77164	1.22734	2.03298	2.0664	0	0	0	0	0	0	0	0	0	0	0	0	0	0	0	0	0	0
MQTL5A.2	TraesCS5A02G404800	1.85749	0	1.16108	0	0	0	0	1.7778	1.84035	1.17955	0	0	0	0	0	0	0	0	0	0	0	0	0	0	0	0	0	0	0
MQTL5A.2	TraesCS5A02G404900	0.354768	0	1.96492	0	0	1.68008	0	1.03454	1.04815	2.16339	0	0	0.182769	0	0	0	0	0	0	0	0	0	0	0	0	0	0	0.291285	0
MQTL5A.2	TraesCS5A02G405000	2.34999	1.09354	2.43967	1.12471	1.4528	2.49475	0.95758	2.51895	2.16196	2.61017	0	0.449461	0	0	0	0	0	0	0.185878	0	0	0	0	0	0	0.247259	0	0	0
MQTL5B.5	TraesCS5B02G424300	0.566784	0	0.0386244	0	0.439392	0	0.63096	2.32173	0.429087	1.04461	2.01757	0	1.52043	0.819243	0.91976	1.15436	0	1.37313	0.847149	1.87504	0.669572	0.934349	1.03201	2.7065	1.48157	2.65252	1.76983	1.81522	1.63249
MQTL5B.5	TraesCS5B02G424500	0.413832	0.70466	0.322966	1.85351	0	1.81797	2.23359	4.21813	3.79551	4.24869	0.815248	0	0	0	0	0	0	0	0	0	0	0	0	0	0	0	0	0	0
MQTL5B.5	TraesCS5B02G424800	0	0	0	0	0	0	0	0	0	0	0	6.23369	6.5276	5.95938	5.88294	6.61157	6.3105	5.64625	4.98206	3.86953	4.02309	5.97083	4.23902	4.41037	1.85678	2.89813	2.79117	1.61299	1.82651
MQTL5B.5	TraesCS5B02G425300	1.3804	0.324307	1.64481	0	0.749491	1.11326	0	1.33055	0.510668	0.247524	2.47671	1.79636	1.98598	1.96474	1.00249	1.57113	1.74989	1.61058	1.1557	2.00113	1.49058	1.0242	2.08811	2.04351	1.74756	2.11988	1.6029	1.67467	2.16684
MQTL5B.5	TraesCS5B02G425700	0	0	0	0	0	0	0	0	0.826583	0	1.79777	0	0.219847	0	0	0	0	0	0	0.242889	0	0	0	0	0	0	0	0	0
MQTL5B.5	TraesCS5B02G425900	2.14133	0.765721	2.07383	2.28178	2.4903	3.13929	1.25468	3.91543	4.28076	3.22459	0.0780359	0	0	0	0	0	0	0	0	0	0	0	0	0	0	0	0	0	0
MQTL5B.5	TraesCS5B02G426000	2.18699	0.0986311	2.28011	0.296201	1.6775	2.17194	1.39203	3.30852	2.61691	3.0676	2.67666	2.33663	2.30368	2.75826	2.12119	2.83488	1.99691	1.78858	1.19971	2.55133	1.01254	2.09283	2.08054	1.70849	1.56118	2.21584	1.46995	2.18643	1.6463
MQTL5B.5	TraesCS5B02G426200	0	0	0	0	0	0	0	0	0	0	0	0	0	0	0	0	0	0	0	0	0	0	0	0	0	0	0	0	0
MQTL5B.5	TraesCS5B02G426300	4.75456	6.72723	4.74342	6.67385	4.44888	4.49823	0.160081	0	0	0	0	0	0	0	0	0	0	0	0	0	0	0	0	0	0	0	0	0	0
MQTL5B.5	TraesCS5B02G426400	7.52024	9.33719	8.7	10.0921	5.24578	5.926	3.4591	5.43973	5.70013	6.84904	2.08935	4.90598	4.6583	4.98168	4.25939	4.87336	5.13443	4.46022	5.12513	5.37283	4.75923	5.22074	5.40158	5.30982	4.62501	5.54008	4.34458	5.15547	4.57873
MQTL5B.5	TraesCS5B02G426500	7.38777	7.04888	7.21024	7.6721	6.25852	7.73511	5.86461	8.77207	8.50885	8.81935	0	2.36447	2.06515	2.72465	2.7994	2.5373	2.57496	1.91567	1.68052	2.54687	2.21568	1.90089	1.18797	0.448087	1.29465	2.42234	1.31126	0.294559	0.868473
MQTL5B.5	TraesCS5B02G426600	1.85884	0.656341	2.15096	0.74336	3.3069	3.93578	0.47386	2.65186	2.11319	2.16577	3.0681	0	0	0.431184	0	0.153222	0	0	0	0.31443	0	0	0	0	0	0.0204844	0	0.841088	0
MQTL6B.3	TraesCS6B02G409700	0.174534	0	0	0	1.20864	1.21908	0.453881	2.21989	0.215132	2.26548	2.90824	3.4318	3.76731	3.15119	3.35523	3.46791	3.319	2.25596	2.54121	2.94024	2.40006	2.60836	2.94462	1.31655	1.83253	1.90959	1.28475	1.91742	2.60624
MQTL6B.3	TraesCS6B02G409800	8.52239	6.76522	8.29856	6.96338	4.2217	5.86735	2.74835	5.11768	6.39442	6.82116	1.20826	1.1366	0.768206	1.57625	1.51796	1.26435	1.13492	0	0.66481	0.947532	1.00554	0.210327	0	0	0.0187481	0.992217	0.935995	0	0
MQTL6B.3	TraesCS6B02G410000	2.22618	0	1.16885	1.58281	3.12124	2.85856	3.27076	4.0402	5.06688	5.38602	5.42141	2.88266	0	2.8812	3.30615	3.95726	2.99762	1.5567	4.04506	0	3.12809	3.87175	3.89772	3.76172	3.59962	1.90024	3.52421	3.75933	2.35866
MQTL6B.3	TraesCS6B02G410500	1.83933	0.974948	2.46022	1.62385	1.23742	2.19521	0.335026	2.61668	3.71279	3.08412	1.46524	0	0	0	0	0	0	0	0	0	0	0	0	0	0	0	0	0	0
MQTL6B.3	TraesCS6B02G410600	1.7964	0.451404	1.98091	0.467102	0.955893	1.60094	0.940407	2.32216	3.00308	2.80687	1.83557	0.968408	1.31379	1.17421	1.6455	1.34335	1.50503	0.861392	1.21307	1.276	1.05015	1.35808	1.43887	1.17186	1.26375	1.06479	1.30065	1.46143	1.54406
MQTL6B.3	TraesCS6B02G410800	0	0	0	0	0	0	0	0	0	0	3.55132	0.084663	0.482373	0.692775	0.962986	0.206031	0.072394	0.763259	0.0735049	0.619297	0.603553	0.0315364	0.181891	0	0.206606	0.206593	0	0	0
MQTL6B.3	TraesCS6B02G411100	0	0	0	0	0	0	0	0	0	0	4.85794	0	0.452321	0	0	0.304312	0	0	0	0	0	0	0	0	0	0	0	0	0
MQTL6B.3	TraesCS6B02G411300	0.277878	0	0.605001	0	0.667084	0	0	0	0.403137	0	2.58146	0	0.622068	0	0.014041	0.207518	0.136467	0	0	0	0	0	0	1.56722	0.552436	0	0.809003	0.266733	0
MQTL6B.3	TraesCS6B02G411500	0	0	0.647526	0	0.342407	0.955848	0	1.29948	1.20756	1.87637	1.00785	0	0	0	0	0.0470637	0.0281023	0	0	0.852071	0	0.228258	0.531319	1.2707	0.471864	0.747473	0.0754231	0.965034	0.372997
MQTL6B.3	TraesCS6B02G411600	5.11485	3.80571	5.63504	4.42085	5.01923	4.71495	4.06432	4.93259	4.3074	5.43872	1.87477	3.07268	2.77316	3.00256	3.4391	3.30769	3.45717	2.83707	3.76124	3.65658	3.38688	3.33583	3.3798	5.22323	3.91113	4.71961	4.26816	3.78694	4.01493
MQTL6B.3	TraesCS6B02G411700	1.83972	1.65084	3.11673	3.19442	1.94049	3.63834	0.721443	1.96961	1.62455	2.85072	0.610662	0.364528	0.77175	0.901911	1.27368	0.532117	1.16602	1.19426	1.05129	0.115686	0.215443	0.960934	1.03443	1.58827	1.05306	1.48793	0.589696	1.1345	1.38015
MQTL7A.4	TraesCS7A02G141500	0	0	0	0	0.694345	1.42622	0	2.49554	1.31171	2.60343	0.605504	0.116232	0	0	0	0.371258	0.607995	0.951983	0.845767	1.00882	0.529051	0.0420559	1.89474	1.73482	0.913171	0	0	0.929655	0.976804
MQTL7A.4	TraesCS7A02G141600	0.610679	0	1.34018	0	0.359487	0.510456	0.376986	0.945636	1.20579	0.589289	1.53517	0.666884	1.03247	2.05453	2.11422	1.92114	0.509898	0	0.172759	1.97737	1.31433	1.45123	0.835035	0.980852	0.641135	1.9564	1.57507	1.641	0.982801
MQTL7A.4	TraesCS7A02G141800	4.48826	1.43493	4.35004	2.70677	3.31904	2.51157	3.83909	4.33748	2.97837	3.61522	0	3.8254	3.85497	3.65383	3.5174	3.94491	4.47282	3.55623	3.64827	3.90055	3.77852	3.7021	3.55802	3.85798	3.5782	3.71107	3.83092	3.55947	3.99166
MQTL7A.4	TraesCS7A02G142300	0	0	0	0	0	0	0	0	0	0	4.94108	0.168783	0	0	0.820224	1.48531	0.576967	0	0	0	0	0.384392	0	0	0	0	0	0	0
MQTL7A.4	TraesCS7A02G142400	0.280314	0	0.807415	0	0.57325	0	0.556726	0.664665	1.91235	0	1.48827	0	0	0.0760749	0.134169	0	0	0	0	0	0	0	0	0	0	0	0	0	0
MQTL7A.4	TraesCS7A02G142500	0	0	0	0	0	0	0	0	0	0	0	0	0	0	0	0	0	0	0	0	0	0	0	0	0	0	0	0	0
MQTL7A.4	TraesCS7A02G143200	0.648909	0	1.77476	0.245386	0.815575	1.71538	0	0.203778	0.417544	0.528038	0.233455	0.223038	1.15826	0.977558	1.42026	1.3518	0.653907	0.268979	0.443406	1.4704	0	0.526429	0	0	0.422427	0.306217	0	0.135391	0
MQTL7A.4	TraesCS7A02G143600	0	0	0	0	0	2.64099	0	0	0	0	0	0	0	0	0	0	0	0	0	0	0	0	0	0	0	0	0	0	0
MQTL7A.4	TraesCS7A02G143800	0.0941009	0	0.597593	0	0.104914	0.711706	0	0.679955	0	0.254558	0.442545	0	0	0	0	0.359083	0	0	0	0	0	0	0.141825	0	0	0.477366	0	0	0
MQTL7A.4	TraesCS7A02G143900	0.860947	0	0.697783	0	0	1.30923	0.00446544	1.99612	1.61592	1.24982	1.92299	0.962542	0.473912	1.34877	1.02413	0.643311	0.836417	0	0.415142	1.00516	0.271784	1.21717	0.40033	0	0	0.162365	0	0	0
MQTL7A.5	TraesCS7A02G194600	0	0	0	0	0	0.277723	0.689845	2.60204	1.75571	2.47934	3.53964	4.04687	4.26846	4.08521	4.19193	4.32924	3.69788	2.53054	2.42345	3.42512	2.49405	2.67743	3.05871	1.96222	1.96428	2.86093	1.82429	2.78559	2.47724
MQTL7A.6	TraesCS7A02G187800	5.45071	4.8207	6.07111	6.14872	6.76402	6.70723	3.05697	6.0551	5.5374	5.26637	0	0	0	0	0	0	0	0	0	0	0	0	0	0	0	0	0	0	0
MQTL7A.7	TraesCS7A02G212300	0.0375369	0	0.0152549	0	0	0.0143981	0	1.61889	0.738431	1.31808	1.85111	0.813262	1.34768	1.31703	1.10971	0.923651	1.04361	0.793405	1.11106	1.65141	0.775295	0.319676	1.05485	1.48712	1.22794	1.28014	1.32927	1.00895	1.23513
MQTL7A.7	TraesCS7A02G212500	0	0	0	0	0	0.433462	0	1.24804	1.9562	1.4965	2.79932	1.04654	0.57975	0.987241	0.181408	0.944694	0.359386	0.642628	0.580609	1.49231	0.650351	0	1.09791	0.478102	1.04425	1.546	0.491278	0.961008	1.1304
MQTL7A.7	TraesCS7A02G212900	0.021167	0	0	0	0	0	0	1.5777	1.01838	1.59226	0	0	0	0.18095	0	0	0	0.137399	0	0.26194	0	0	0.330581	0.325594	0	0.444688	0.213988	0.396499	0.664929
MQTL7A.7	TraesCS7A02G213000	0.801887	1.01363	1.20308	0.796157	1.61772	3.66822	0.371514	1.81805	0.818605	0.413453	0	0.643219	0.515672	0.289492	1.03036	0.834331	0.400647	0	0	0.180441	0	0.147307	0.225201	0	0	0.186703	0	0	0
MQTL7A.7	TraesCS7A02G213100	0.0483897	0	0	0	0	0	0	0	0	0	1.02062	5.01096	4.57068	4.9574	4.66455	4.97454	4.70579	3.91778	3.29509	4.42312	3.80246	4.26311	4.08602	3.39747	3.87057	3.53254	3.82528	3.97682	3.96883
MQTL7A.7	TraesCS7A02G213300	0	0	0	0	0	0	0	0	0.888991	0	1.56309	0.306391	1.39851	0.886019	1.30951	1.50795	0.657027	0	0	0.229871	0	0	0	0	0	0	0	0	0
MQTL7A.7	TraesCS7A02G213400	0.970279	0	0	0	1.53374	0	0	0.990011	0	0	0	0	0	0	0	0	0	0	0	0	0	0	0	0	0	0	0	0	0
MQTL7A.7	TraesCS7A02G213500	1.24005	0	1.16378	0.427746	1.28928	1.58391	0	1.73018	0.963496	1.46898	3.54687	1.75618	1.1151	2.02238	1.70431	2.3401	2.24714	1.01257	1.73815	1.37908	1.25366	1.50205	1.37255	1.13752	1.24554	0.949161	1.42658	1.42818	1.37706
MQTL7A.7	TraesCS7A02G213600	0	0	0	0	0	0	0	0	0	0	1.83269	0	0	0	0	0	0	0	0	0	0	0	0	0	0	0	0	0	0
MQTL7B.3	TraesCS7B02G406600	0	0	0.0135552	0	0.220999	0.417877	0	0	0	0	0	0	0.435607	0.278984	0.647839	0	0.0415934	0.351278	0.768866	1.31546	0	0	0.475925	0.662834	0.877611	1.18863	0.411144	0.851415	0
MQTL7B.4	TraesCS7B02G408800	0	0	0	0.270912	0	0	3.78972	5.10269	5.4658	4.79076	4.96181	1.92927	0.480244	0.565022	2.39566	2.00668	1.1155	1.90626	1.7034	0.0631163	2.44663	2.32427	2.47775	2.01069	3.08419	3.2905	1.6931	2.41062	3.38269
MQTL7B.4	TraesCS7B02G408900	0	0	0	2.91608	4.71898	3.33415	0	1.69087	1.15298	0	0.657238	0	0	0	0	0	0	0	0	0	0	0	0	0	0	0	0	0	0
MQTL7B.4	TraesCS7B02G409300	1.57621	0	1.9684	0	0.295935	0.502208	0.366823	1.69659	1.38387	1.61192	0	0	0	0	0	0	0	0	0	0	0	0	0	0	0	0	0	0	0
MQTL7B.4	TraesCS7B02G409400	0	0	0	0	0	0	0	0	0	0	0	0	4.37135	3.88772	3.63664	3.87884	1.29448	0	0	0	0	1.96061	0	0	0	0	0	0	0
MQTL7B.4	TraesCS7B02G409500	0	0	0	0	0	0	0	0	0	0	0	0	3.67736	3.75834	3.50121	3.6329	0	0	0	1.14847	0	0.857734	0	0	0	0	0	0	0
MQTL7D.1	TraesCS7D02G078700	1.64054	0	4.15518	2.09154	0.19502	2.7297	0.66008	2.38504	1.034	1.94819	0	0	0.107701	0	0	0	0	0	0	0.635123	0	0	0	0.0137838	0	0	0	0	0
MQTL7D.1	TraesCS7D02G078800	0	0	0	0	0.483292	0	0	0.815797	0	0	1.66381	0	0	0	0	0	0	0	0	0	0	0	0	0	0	0	0	0	0
MQTL7D.1	TraesCS7D02G079000	0	0	0	0	0	0	0	0	0	0	1.16286	0	0	0	0	0	0	0	0	0	0	0	0	0	0	0	0	0	0
MQTL7D.1	TraesCS7D02G079400	0.224521	0.242848	1.58103	1.90113	0.291561	1.58124	0	2.02349	1.62649	2.97467	0.612542	0	0	0.0285253	0	0	0	0	0	0	0	0	0	0	0	0	0	0	0
MQTL7D.1	TraesCS7D02G079900	0.767892	0	0.893246	0.150352	4.17672	1.73178	1.02984	3.24128	2.31888	2.95671	0	0.187286	0.522387	0	0	0	0.624747	0.12581	0.972281	0	1.31062	1.87173	0.186539	0.599175	0.209216	0	0.172129	0.725366	0.652418
MQTL7D.1	TraesCS7D02G080300	0.034258	0.0515113	0.0582472	0.356538	0	2.92989	0	1.8073	0.696403	0.313385	0	0	0	0	0	0	0	0	0	0	0	0	0	0	0	0	0	0	0
MQTL7D.1	TraesCS7D02G080400	0	0	0	0	0	2.74354	0	2.35167	0	0	0	0	0	0	0	0	0	0	0	0	0	0	0	0	0	0	0	0	0
MQTL7D.1	TraesCS7D02G080500	0.607816	0	1.59752	0.588085	0	1.41424	0	0.357079	0	0	0	0	0	0	0	0	0	0	0	0	0	0	0	0	0	0	0	0	0
MQTL7D.1	TraesCS7D02G080600	1.24267	0	2.40476	0.812129	0	1.31121	0	0.162996	0	0.685097	0	0	0	0	0	0	0	0	0	0	0	0	0	0	0	0	0	0	0
MQTL7D.2	TraesCS7D02G145000	2.8955	3.02364	2.72463	3.48376	3.88847	5.47215	0	1.78569	2.60052	2.78715	0	0	0	0	0	0	0	0	0	0	0	0	0	0	0	0	0	0	0
MQTL7D.2	TraesCS7D02G145100	2.53274	0.720883	2.74778	0.936644	0	0.472665	0	1.16075	1.04777	1.77189	0	0	0	0	0	0	0	0	0	0	0	0	0	0	0	0	0	0	0
MQTL7D.2	TraesCS7D02G145200	1.43841	0	1.50698	0	0	0	0.550457	2.10818	1.88975	2.45368	0	0	0	0	0	0	0	0	0	0	0	0	0	0	0	0	0	0	0
MQTL7D.2	TraesCS7D02G145400	0	0	0	0	0	0	0	0	0	0	1.22175	0.0321996	0	0	0	0	0	0	0	0	0	0	0	0	0	0	0	0	0
MQTL7D.2	TraesCS7D02G146100	1.02318	0.359558	0.64459	0.674238	0.84891	2.22245	0.276366	2.32074	1.86421	1.97997	1.96854	3.54287	3.52204	3.33643	3.19053	3.30597	3.09685	2.59079	1.85712	3.06559	2.63147	2.55862	3.27685	1.58697	2.23833	2.11936	2.11301	2.20869	2.62358
MQTL7D.2	TraesCS7D02G146300	3.05546	0.0193034	3.04234	0.409114	3.22388	2.89057	1.72083	3.22132	2.93682	2.97784	0.369617	0	0	0	0	0	0	0	0.807413	0.826453	0	0	0.462859	2.32563	1.82691	2.66756	1.73389	1.1862	1.38699
MQTL7D.2	TraesCS7D02G146400	4.49586	3.31356	3.17662	2.34336	3.82807	4.53081	1.24253	3.01652	1.4071	1.47292	1.63843	0.519736	1.11376	1.47848	1.24511	1.1228	0.755323	1.72951	1.82901	3.18148	1.87283	1.39195	2.559	3.48944	3.23304	3.88973	3.13108	2.34843	3.17437
MQTL7D.2	TraesCS7D02G146600	0.422319	0	0.350227	0	0	1.0183	0	1.74425	1.49293	1.23158	0.812646	0	0.333213	0.142832	0	0.0834273	0	0.407135	0	1.19203	0	0	0	1.30903	0.689718	1.21695	0.981502	0	0.122765
MQTL7D.2	TraesCS7D02G147200	0	1.66111	0	4.47851	0	0	0	0	0	0	0	0	0	0	0	0	0	0	0	0	0	0	0	0	0	0	0	0	0
MQTL7D.2	TraesCS7D02G147400	0	0	0	0	0	0	0	0.116165	0	0	1.4728	1.08018	1.5504	1.44633	1.278	1.33785	0.576716	0	0	0.781368	0	0	0.932122	0	0	0	0	0.0388576	0.225917
MQTL7D.3	TraesCS7D02G152400	3.20892	3.48462	3.37408	2.87602	1.92133	3.57895	4.33635	7.18593	7.4003	7.29613	1.92816	0.421048	0.717886	1.55245	2.48639	0	1.45096	1.43217	1.45114	2.53665	1.60747	1.85948	1.84013	1.22577	1.83481	2.01203	1.4391	2.02479	2.5345
MQTL7D.3	TraesCS7D02G152900	0	0	0	0	0	0	0	0	0	0.218732	2.75822	0.553208	1.16733	0.234698	0.877681	1.12675	0.58084	0	0	0.461958	0	0.595141	0.446182	0	0.021835	0	0	0.705244	0
MQTL7D.3	TraesCS7D02G153000	0	0	0	0	0	0	0	1.04358	0.543427	1.32665	2.05145	0.470729	0.464689	0.412261	0.357879	0.395216	0.264741	0.498874	0	1.15229	0	0	0.599289	0.768231	0.905205	0.691177	0.576696	0	0.856061

## Sheet: Table S9
Table S8 Information on cis-acting elements present in promoter regions of 11 multiple abiotic stress tolerance genes
Gene name	Cis-element name	Sequence	Position	Regulatory elements
TraesCS2B02G319600	Unnamed__1	CGTGG	322	-
TraesCS2B02G319600	TGACG-motif	TGACG	58	cis-acting regulatory element involved in the MeJA-responsiveness
TraesCS2B02G319600	TGACG-motif	TGACG	496	cis-acting regulatory element involved in the MeJA-responsiveness
TraesCS2B02G319600	STRE	AGGGG	201	-
TraesCS2B02G319600	STRE	AGGGG	1015	-
TraesCS2B02G319600	CAAT-box	CAAAT	478	common cis-acting element in promoter and enhancer regions
TraesCS2B02G319600	CAAT-box	CCAAT	833	common cis-acting element in promoter and enhancer regions
TraesCS2B02G319600	CAAT-box	CCAAT	919	common cis-acting element in promoter and enhancer regions
TraesCS2B02G319600	ABRE	ACGTG	867	cis-acting element involved in the abscisic acid responsiveness
TraesCS2B02G319600	as-1	TGACG	58	-
TraesCS2B02G319600	as-1	TGACG	496	-
TraesCS2B02G319600	Sp1	GGGCGG	1087	light responsive element
TraesCS2B02G319600	Sp1	GGGCGG	1457	light responsive element
TraesCS2B02G319600	Unnamed__2	CCCCGG	1280	-
TraesCS2B02G319600	Myb	CAACTG	872	-
TraesCS2B02G319600	CCGTCC-box	CCGTCC	1141	-
TraesCS2B02G319600	MYC	CATGTG	847	-
TraesCS2B02G319600	MYC	CATGTG	898	-
TraesCS2B02G319600	Myb-binding site	CAACAG	433	-
TraesCS2B02G319600	G-box	CACGTC	1307	cis-acting regulatory element involved in light responsiveness
TraesCS2B02G319600	G-box	CACGAC	1435	cis-acting regulatory element involved in light responsiveness
TraesCS2B02G319600	G-box	CACGAC	1474	cis-acting regulatory element involved in light responsiveness
TraesCS2B02G319600	TGA-element	AACGAC	461	auxin-responsive element
TraesCS2B02G319600	MBS	CAACTG	872	MYB binding site involved in drought-inducibility
TraesCS2B02G319600	MYB	CAACAG	433	-
TraesCS2B02G319600	MYB	CAACCA	916	-
TraesCS2B02G319600	MYB	CAACCA	1444	-
TraesCS2B02G319600	TATA-box	ATATAA	717	core promoter element around -30 of transcription start
TraesCS2B02G319600	TATA-box	ATATAA	1041	core promoter element around -30 of transcription start
TraesCS2B02G319600	A-box	CCGTCC	1141	cis-acting regulatory element
TraesCS2B02G319600	CAT-box	GCCACT	518	cis-acting regulatory element related to meristem expression
TraesCS2B02G319600	CCGTCC motif	CCGTCC	1141	-
TraesCS2B02G319600	DRE core	GCCGAC	156	-
TraesCS2B02G319600	DRE core	GCCGAC	1067	-
TraesCS2B02G319600	CAAT-box	CCCAATTT	832	common cis-acting element in promoter and enhancer regions
TraesCS2B02G319600	ERE	ATTTCATA	836	-
TraesCS2B02G319600	I-box	GTATAAGGCC	280	part of a light responsive element
TraesCS2B02G319600	E2F	AGTGGCGGNNNNNTTTGAA	806	-
TraesCS2D02G211100	TGACG-motif	TGACG	1381	cis-acting regulatory element involved in the MeJA-responsiveness
TraesCS2D02G211100	ABRE	ACGTG	1202	cis-acting element involved in the abscisic acid responsiveness
TraesCS2D02G211100	CAAT-box	CCAAT	62	common cis-acting element in promoter and enhancer regions
TraesCS2D02G211100	CAAT-box	CAAAT	1033	common cis-acting element in promoter and enhancer regions
TraesCS2D02G211100	as-1	TGACG	1381	-
TraesCS2D02G211100	Unnamed__1	CGTGG	1203	-
TraesCS2D02G211100	GC-motif	CCCCCG	1410	enhancer-like element involved in anoxic specific inducibility
TraesCS2D02G211100	CCGTCC motif	CCGTCC	431	-
TraesCS2D02G211100	CCAAT-box	CAACGG	906	MYBHv1 binding site
TraesCS2D02G211100	Myb	CAACTG	687	-
TraesCS2D02G211100	Myb	TAACTG	721	-
TraesCS2D02G211100	A-box	CCGTCC	431	cis-acting regulatory element
TraesCS2D02G211100	TCT-motif	TCTTAC	545	part of a light responsive element
TraesCS2D02G211100	MYB	CAACCA	424	-
TraesCS2D02G211100	MYC	CATTTG	102	-
TraesCS2D02G211100	MYC	CATTTG	188	-
TraesCS2D02G211100	MYC	CATGTG	1272	-
TraesCS2D02G211100	LTR	CCGAAA	451	cis-acting element involved in low-temperature responsiveness
TraesCS2D02G211100	G-box	CACGAC	51	cis-acting regulatory element involved in light responsiveness
TraesCS2D02G211100	G-box	TACGTG	1201	cis-acting regulatory element involved in light responsiveness
TraesCS2D02G211100	ABRE3a	TACGTG	1201	-
TraesCS2D02G211100	MBS	CAACTG	687	MYB binding site involved in drought-inducibility
TraesCS2D02G211100	MYB recognition site	CCGTTG	1377	-
TraesCS2D02G211100	CCGTCC-box	CCGTCC	431	-
TraesCS2D02G211100	I-box	AGATAAGG	1004	part of a light responsive element
TraesCS2D02G211100	AE-box	AGAAACTT	956	part of a module for light response
TraesCS2D02G211100	circadian	CAAAGATATC	944	cis-acting regulatory element involved in circadian control
TraesCS2D02G211100	TCA-element	CCATCTTTTT	153	cis-acting element involved in salicylic acid responsiveness
TraesCS2D02G211100	G-box	ACACGTG(G/t)CACC	769	cis-acting regulatory element involved in light responsiveness
TraesCS3B02G029900	CAAT-box	CAAAT	202	common cis-acting element in promoter and enhancer regions
TraesCS3B02G029900	CAAT-box	CAAAT	419	common cis-acting element in promoter and enhancer regions
TraesCS3B02G029900	CAAT-box	CCAAT	479	common cis-acting element in promoter and enhancer regions
TraesCS3B02G029900	CAAT-box	CCAAT	1467	common cis-acting element in promoter and enhancer regions
TraesCS3B02G029900	CAAT-box	CCAAT	1495	common cis-acting element in promoter and enhancer regions
TraesCS3B02G029900	Unnamed__1	CGTGG	899	-
TraesCS3B02G029900	Unnamed__1	CGTGG	934	-
TraesCS3B02G029900	ABRE	ACGTG	642	cis-acting element involved in the abscisic acid responsiveness
TraesCS3B02G029900	TGACG-motif	TGACG	640	cis-acting regulatory element involved in the MeJA-responsiveness
TraesCS3B02G029900	TGACG-motif	TGACG	783	cis-acting regulatory element involved in the MeJA-responsiveness
TraesCS3B02G029900	TGACG-motif	TGACG	1380	cis-acting regulatory element involved in the MeJA-responsiveness
TraesCS3B02G029900	as-1	TGACG	640	-
TraesCS3B02G029900	as-1	TGACG	783	-
TraesCS3B02G029900	as-1	TGACG	1380	-
TraesCS3B02G029900	MYB-like sequence	TAACCA	864	-
TraesCS3B02G029900	MYB-like sequence	TAACCA	871	-
TraesCS3B02G029900	MYB-like sequence	TAACCA	1110	-
TraesCS3B02G029900	MYB recognition site	CCGTTG	496	-
TraesCS3B02G029900	WRE3	CCACCT	874	-
TraesCS3B02G029900	MYC	CATGTG	1243	-
TraesCS3B02G029900	MYB	TAACCA	864	-
TraesCS3B02G029900	MYB	TAACCA	871	-
TraesCS3B02G029900	MYB	TAACCA	1110	-
TraesCS3B02G029900	MYB	CAACCA	1394	-
TraesCS3B02G029900	MYB	CAACCA	1480	-
TraesCS3B02G029900	TATA-box	ATATAT	452	core promoter element around -30 of transcription start
TraesCS3B02G029900	TGA-element	AACGAC	658	auxin-responsive element
TraesCS3B02G029900	TCT-motif	TCTTAC	39	part of a light responsive element
TraesCS3B02G029900	AAGAA-motif	GAAAGAA	1334	-
TraesCS3B02G029900	P-box	CCTTTTG	1055	gibberellin-responsive element
TraesCS3B02G029900	AP-1	TGAGTTAG	1035	-
TraesCS3B02G029900	E2Fb	TTTGCCGC	110	-
TraesCS3B02G029900	O2-site	GTTGACGTGA	638	cis-acting regulatory element involved in zein metabolism regulation
TraesCS3B02G029900	TC-rich repeats	ATTCTCTAAC	1080	cis-acting element involved in defense and stress responsiveness
TraesCS3B02G029900	G-Box	TCCACATGGCA	833	cis-acting regulatory element involved in light responsiveness
TraesCS3B02G029900	Box III	atCATTTTCACt	435	protein binding site
TraesCS3B02G039900	CAAT-box	CCAAT	235	common cis-acting element in promoter and enhancer regions
TraesCS3B02G039900	CAAT-box	CCAAT	742	common cis-acting element in promoter and enhancer regions
TraesCS3B02G039900	CAAT-box	CCAAT	816	common cis-acting element in promoter and enhancer regions
TraesCS3B02G039900	CAAT-box	CAAAT	1290	common cis-acting element in promoter and enhancer regions
TraesCS3B02G039900	CAAT-box	CCAAT	1336	common cis-acting element in promoter and enhancer regions
TraesCS3B02G039900	CAAT-box	CCAAT	1405	common cis-acting element in promoter and enhancer regions
TraesCS3B02G039900	CGTCA-motif	CGTCA	492	cis-acting regulatory element involved in the MeJA-responsiveness
TraesCS3B02G039900	Unnamed__1	CGTGG	616	-
TraesCS3B02G039900	DRE core	GCCGAC	650	-
TraesCS3B02G039900	MYB	CAACCA	1566	-
TraesCS3B02G039900	TATA-box	TATATA	773	core promoter element around -30 of transcription start
TraesCS3B02G039900	TATA-box	ATATAT	774	core promoter element around -30 of transcription start
TraesCS3B02G039900	TATA-box	TATATA	775	core promoter element around -30 of transcription start
TraesCS3B02G039900	TATA-box	ATATAT	776	core promoter element around -30 of transcription start
TraesCS3B02G039900	TATA-box	ATATAT	803	core promoter element around -30 of transcription start
TraesCS3B02G039900	TATA-box	TATATA	804	core promoter element around -30 of transcription start
TraesCS3B02G039900	TATA-box	ATATAA	805	core promoter element around -30 of transcription start
TraesCS3B02G039900	TATA-box	ATATAA	819	core promoter element around -30 of transcription start
TraesCS3B02G039900	TATC-box	TATCCCA	1317	cis-acting element involved in gibberellin-responsiveness
TraesCS3B02G039900	TATA	TATAAAAT	820	-
TraesCS3B02G040300	ABRE	ACGTG	1318	cis-acting element involved in the abscisic acid responsiveness
TraesCS3B02G040300	as-1	TGACG	654	-
TraesCS3B02G040300	as-1	TGACG	1316	-
TraesCS3B02G040300	TGACG-motif	TGACG	654	cis-acting regulatory element involved in the MeJA-responsiveness
TraesCS3B02G040300	TGACG-motif	TGACG	1316	cis-acting regulatory element involved in the MeJA-responsiveness
TraesCS3B02G040300	CAAT-box	CAAAT	58	common cis-acting element in promoter and enhancer regions
TraesCS3B02G040300	CAAT-box	CAAAT	67	common cis-acting element in promoter and enhancer regions
TraesCS3B02G040300	CAAT-box	CAAAT	684	common cis-acting element in promoter and enhancer regions
TraesCS3B02G040300	CAAT-box	CCAAT	707	common cis-acting element in promoter and enhancer regions
TraesCS3B02G040300	STRE	AGGGG	336	-
TraesCS3B02G040300	CGTCA-motif	CGTCA	1120	cis-acting regulatory element involved in the MeJA-responsiveness
TraesCS3B02G040300	Unnamed__1	CGTGG	1296	-
TraesCS3B02G040300	Unnamed__1	CGTGG	1319	-
TraesCS3B02G040300	ARE	AAACCA	875	cis-acting regulatory element essential for the anaerobic induction
TraesCS3B02G040300	ARE	AAACCA	935	cis-acting regulatory element essential for the anaerobic induction
TraesCS3B02G040300	G-Box	CACGTT	819	cis-acting regulatory element involved in light responsiveness
TraesCS3B02G040300	ABRE4	CACGTA	835	-
TraesCS3B02G040300	WRE3	CCACCT	878	-
TraesCS3B02G040300	WRE3	CCACCT	1280	-
TraesCS3B02G040300	MYB	CAACCA	1081	-
TraesCS3B02G040300	W box	TTGACC	444	-
TraesCS3B02G040300	Sp1	GGGCGG	314	light responsive element
TraesCS3B02G040300	TATA-box	ATTATA	713	core promoter element around -30 of transcription start
TraesCS3B02G040300	CAT-box	GCCACT	963	cis-acting regulatory element related to meristem expression
TraesCS3B02G040300	CAT-box	GCCACT	1114	cis-acting regulatory element related to meristem expression
TraesCS3B02G040300	chs-CMA2a	TCACTTGA	649	part of a light responsive element
TraesCS3B02G040300	WUN-motif	TAATTACTC	751	-
TraesCS3B02G040300	chs-Unit 1 m1	ACCTAACCCGC	579	part of a light responsive element
TraesCS3B02G466000	Unnamed__1	CGTGG	586	-
TraesCS3B02G466000	Unnamed__1	CGTGG	892	-
TraesCS3B02G466000	STRE	AGGGG	612	-
TraesCS3B02G466000	STRE	AGGGG	761	-
TraesCS3B02G466000	STRE	AGGGG	787	-
TraesCS3B02G466000	CAAT-box	CCAAT	144	common cis-acting element in promoter and enhancer regions
TraesCS3B02G466000	CAAT-box	CCAAT	541	common cis-acting element in promoter and enhancer regions
TraesCS3B02G466000	CAAT-box	CCAAT	1377	common cis-acting element in promoter and enhancer regions
TraesCS3B02G466000	ABRE	ACGTG	452	cis-acting element involved in the abscisic acid responsiveness
TraesCS3B02G466000	MYB-like sequence	TAACCA	168	-
TraesCS3B02G466000	G-box	CACGTC	399	cis-acting regulatory element involved in light responsiveness
TraesCS3B02G466000	Myb	CAACTG	579	-
TraesCS3B02G466000	MYB	TAACCA	168	-
TraesCS3B02G466000	MYB	CAACAG	354	-
TraesCS3B02G466000	MYB	CAACCA	485	-
TraesCS3B02G466000	TATA-box	ATTATA	267	core promoter element around -30 of transcription start
TraesCS3B02G466000	TATA-box	ATATAA	307	core promoter element around -30 of transcription start
TraesCS3B02G466000	Myb-binding site	CAACAG	354	-
TraesCS3B02G466000	TGA-element	AACGAC	136	auxin-responsive element
TraesCS3B02G466000	ARE	AAACCA	503	cis-acting regulatory element essential for the anaerobic induction
TraesCS3B02G466000	MBS	CAACTG	579	MYB binding site involved in drought-inducibility
TraesCS3B02G466000	LTR	CCGAAA	1260	cis-acting element involved in low-temperature responsiveness
TraesCS3B02G466000	TATA-box	TACAAAA	906	core promoter element around -30 of transcription start
TraesCS3B02G466000	GC-motif	AGCGCGCCG	457	-
TraesCS3B02G466000	Pc-CMA2c	GCCCACGCA	1287	part of a light responsive element
TraesCS4A02G017700	Unnamed__1	CGTGG	1210	-
TraesCS4A02G017700	STRE	AGGGG	1034	-
TraesCS4A02G017700	STRE	AGGGG	1105	-
TraesCS4A02G017700	CAAT-box	CAAAT	36	common cis-acting element in promoter and enhancer regions
TraesCS4A02G017700	CAAT-box	CCAAT	101	common cis-acting element in promoter and enhancer regions
TraesCS4A02G017700	CAAT-box	CCAAT	127	common cis-acting element in promoter and enhancer regions
TraesCS4A02G017700	CAAT-box	CCAAT	174	common cis-acting element in promoter and enhancer regions
TraesCS4A02G017700	CAAT-box	CCAAT	539	common cis-acting element in promoter and enhancer regions
TraesCS4A02G017700	CAAT-box	CAAAT	547	common cis-acting element in promoter and enhancer regions
TraesCS4A02G017700	CAAT-box	CAAAT	758	common cis-acting element in promoter and enhancer regions
TraesCS4A02G017700	CAAT-box	CCAAT	1259	common cis-acting element in promoter and enhancer regions
TraesCS4A02G017700	GC-motif	CCCCCG	1215	enhancer-like element involved in anoxic specific inducibility
TraesCS4A02G017700	TATA-box	ATATAT	395	core promoter element around -30 of transcription start
TraesCS4A02G017700	TATA-box	TATATA	396	core promoter element around -30 of transcription start
TraesCS4A02G017700	TATA-box	ATTATA	432	core promoter element around -30 of transcription start
TraesCS4A02G017700	ARE	AAACCA	390	cis-acting regulatory element essential for the anaerobic induction
TraesCS4A02G017700	ARE	AAACCA	908	cis-acting regulatory element essential for the anaerobic induction
TraesCS4A02G017700	MYB	TAACCA	24	-
TraesCS4A02G017700	MYB	CAACCA	536	-
TraesCS4A02G017700	MYB	CAACCA	566	-
TraesCS4A02G017700	MYB recognition site	CCGTTG	642	-
TraesCS4A02G017700	DRE core	GCCGAC	43	-
TraesCS4A02G017700	MYC	CATGTG	313	-
TraesCS4A02G017700	MYB-like sequence	TAACCA	24	-
TraesCS4A02G017700	AT~TATA-box	TATATA	396	-
TraesCS4A02G017700	box S	AGCCACC	1286	-
TraesCS4A02G017700	CAAT-box	CCCAATTT	173	common cis-acting element in promoter and enhancer regions
TraesCS4A02G017700	WUN-motif	CCATTTCAA	560	-
TraesCS5A02G404900	Unnamed__1	CGTGG	618	-
TraesCS5A02G404900	Unnamed__1	CGTGG	1015	-
TraesCS5A02G404900	CGTCA-motif	CGTCA	907	cis-acting regulatory element involved in the MeJA-responsiveness
TraesCS5A02G404900	CGTCA-motif	CGTCA	1205	cis-acting regulatory element involved in the MeJA-responsiveness
TraesCS5A02G404900	CAAT-box	CCAAT	203	common cis-acting element in promoter and enhancer regions
TraesCS5A02G404900	CAAT-box	CAAAT	315	common cis-acting element in promoter and enhancer regions
TraesCS5A02G404900	CAAT-box	CCAAT	364	common cis-acting element in promoter and enhancer regions
TraesCS5A02G404900	CAAT-box	CAAAT	952	common cis-acting element in promoter and enhancer regions
TraesCS5A02G404900	CAAT-box	CAAAT	1308	common cis-acting element in promoter and enhancer regions
TraesCS5A02G404900	STRE	AGGGG	1140	-
TraesCS5A02G404900	ABRE	ACGTG	617	cis-acting element involved in the abscisic acid responsiveness
TraesCS5A02G404900	ABRE	ACGTG	1087	cis-acting element involved in the abscisic acid responsiveness
TraesCS5A02G404900	CCGTCC motif	CCGTCC	792	-
TraesCS5A02G404900	A-box	CCGTCC	792	cis-acting regulatory element
TraesCS5A02G404900	TCT-motif	TCTTAC	72	part of a light responsive element
TraesCS5A02G404900	ARE	AAACCA	1081	cis-acting regulatory element essential for the anaerobic induction
TraesCS5A02G404900	ARE	AAACCA	1341	cis-acting regulatory element essential for the anaerobic induction
TraesCS5A02G404900	Sp1	GGGCGG	1486	light responsive element
TraesCS5A02G404900	Sp1	GGGCGG	1490	light responsive element
TraesCS5A02G404900	Box 4	ATTAAT	421	part of a conserved DNA module involved in light responsiveness
TraesCS5A02G404900	Box 4	ATTAAT	539	part of a conserved DNA module involved in light responsiveness
TraesCS5A02G404900	CCGTCC-box	CCGTCC	792	-
TraesCS5A02G404900	TATA-box	ATTATA	131	core promoter element around -30 of transcription start
TraesCS5A02G404900	TATA-box	ATTATA	191	core promoter element around -30 of transcription start
TraesCS5A02G404900	TATA-box	ATTATA	367	core promoter element around -30 of transcription start
TraesCS5A02G404900	CAT-box	GCCACT	1147	cis-acting regulatory element related to meristem expression
TraesCS5A02G404900	MYB	CAACCA	408	-
TraesCS5A02G404900	MYB	CAACCA	484	-
TraesCS5A02G404900	MYB	CAACCA	1304	-
TraesCS5A02G404900	WRE3	CCACCT	1331	-
TraesCS5A02G404900	G-box	CACGTC	905	cis-acting regulatory element involved in light responsiveness
TraesCS5A02G404900	G-box	CACGTC	1117	cis-acting regulatory element involved in light responsiveness
TraesCS5A02G404900	W box	TTGACC	360	-
TraesCS5A02G404900	W box	TTGACC	555	-
TraesCS5A02G404900	AAGAA-motif	GAAAGAA	208	-
TraesCS5A02G404900	GCN4_motif	TGAGTCA	1025	cis-regulatory element involved in endosperm expression
TraesCS5A02G404900	ERE	ATTTTAAA	413	-
TraesCS5A02G404900	CARE	CAACTCAC	1038	-
TraesCS5A02G404900	CAAT-box	CAACCAACTCC	1304	common cis-acting element in promoter and enhancer regions
TraesCS7A02G143900	as-1	TGACG	798	-
TraesCS7A02G143900	TGACG-motif	TGACG	798	cis-acting regulatory element involved in the MeJA-responsiveness
TraesCS7A02G143900	STRE	AGGGG	367	-
TraesCS7A02G143900	STRE	AGGGG	433	-
TraesCS7A02G143900	STRE	AGGGG	646	-
TraesCS7A02G143900	STRE	AGGGG	751	-
TraesCS7A02G143900	STRE	AGGGG	852	-
TraesCS7A02G143900	Unnamed__1	CGTGG	354	-
TraesCS7A02G143900	Unnamed__1	CGTGG	613	-
TraesCS7A02G143900	Unnamed__1	CGTGG	808	-
TraesCS7A02G143900	CGTCA-motif	CGTCA	585	cis-acting regulatory element involved in the MeJA-responsiveness
TraesCS7A02G143900	CGTCA-motif	CGTCA	693	cis-acting regulatory element involved in the MeJA-responsiveness
TraesCS7A02G143900	TATA-box	ATATAA	34	core promoter element around -30 of transcription start
TraesCS7A02G143900	TATA-box	ATATAA	871	core promoter element around -30 of transcription start
TraesCS7A02G143900	ARE	AAACCA	876	cis-acting regulatory element essential for the anaerobic induction
TraesCS7A02G143900	MYB	CAACAG	747	-
TraesCS7A02G143900	GC-motif	CCCCCG	171	enhancer-like element involved in anoxic specific inducibility
TraesCS7A02G143900	GC-motif	CCCCCG	222	enhancer-like element involved in anoxic specific inducibility
TraesCS7A02G143900	GC-motif	CCCCCG	1172	enhancer-like element involved in anoxic specific inducibility
TraesCS7A02G143900	G-box	CACGTC	756	cis-acting regulatory element involved in light responsiveness
TraesCS7A02G143900	G-box	CACGAC	1062	cis-acting regulatory element involved in light responsiveness
TraesCS7A02G143900	MYC	CATGTG	517	-
TraesCS7A02G143900	W box	TTGACC	790	-
TraesCS7A02G143900	Myb-binding site	CAACAG	747	-
TraesCS7A02G143900	Unnamed__2	AACCTAACCT	682	-
TraesCS7A02G143900	I-box	gGATAAGGTG	1363	part of a light responsive element
TraesCS7A02G143900	GATT-motif	CTCCTGATTAGC	379	part of a light responsive element
TraesCS7B02G408900	Unnamed__1	CGTGG	529	-
TraesCS7B02G408900	CGTCA-motif	CGTCA	36	cis-acting regulatory element involved in the MeJA-responsiveness
TraesCS7B02G408900	CGTCA-motif	CGTCA	274	cis-acting regulatory element involved in the MeJA-responsiveness
TraesCS7B02G408900	CGTCA-motif	CGTCA	857	cis-acting regulatory element involved in the MeJA-responsiveness
TraesCS7B02G408900	TGACG-motif	TGACG	396	cis-acting regulatory element involved in the MeJA-responsiveness
TraesCS7B02G408900	ABRE	ACGTG	57	cis-acting element involved in the abscisic acid responsiveness
TraesCS7B02G408900	ABRE	ACGTG	714	cis-acting element involved in the abscisic acid responsiveness
TraesCS7B02G408900	ABRE	ACGTG	788	cis-acting element involved in the abscisic acid responsiveness
TraesCS7B02G408900	CAAT-box	CCAAT	719	common cis-acting element in promoter and enhancer regions
TraesCS7B02G408900	CAAT-box	CCAAT	797	common cis-acting element in promoter and enhancer regions
TraesCS7B02G408900	as-1	TGACG	396	-
TraesCS7B02G408900	MYC	CAATTG	657	-
TraesCS7B02G408900	MYC	CAATTG	720	-
TraesCS7B02G408900	G-box	CACGTC	34	cis-acting regulatory element involved in light responsiveness
TraesCS7B02G408900	G-box	CACGTG	56	cis-acting regulatory element involved in light responsiveness
TraesCS7B02G408900	G-box	CACGAC	555	cis-acting regulatory element involved in light responsiveness
TraesCS7B02G408900	G-box	TACGTG	713	cis-acting regulatory element involved in light responsiveness
TraesCS7B02G408900	G-box	TACGTG	787	cis-acting regulatory element involved in light responsiveness
TraesCS7B02G408900	ABRE	CACGTG	56	cis-acting element involved in the abscisic acid responsiveness
TraesCS7B02G408900	CAT-box	GCCACT	989	cis-acting regulatory element related to meristem expression
TraesCS7B02G408900	LTR	CCGAAA	998	cis-acting element involved in low-temperature responsiveness
TraesCS7B02G408900	CCGTCC motif	CCGTCC	129	-
TraesCS7B02G408900	Myb-binding site	CAACAG	535	-
TraesCS7B02G408900	Myb-binding site	CAACAG	622	-
TraesCS7B02G408900	A-box	CCGTCC	129	cis-acting regulatory element
TraesCS7B02G408900	CCGTCC-box	CCGTCC	129	-
TraesCS7B02G408900	G-Box	CACGTG	56	cis-acting regulatory element involved in light responsiveness
TraesCS7B02G408900	MYB recognition site	CCGTTG	616	-
TraesCS7B02G408900	ABRE4	CACGTA	943	-
TraesCS7B02G408900	MYB	CAACAG	535	-
TraesCS7B02G408900	MYB	CAACAG	622	-
TraesCS7B02G408900	MYB	CAACCA	915	-
TraesCS7B02G408900	MYB	TAACCA	947	-
TraesCS7B02G408900	MYB	TAACCA	1235	-
TraesCS7B02G408900	MYB-like sequence	TAACCA	947	-
TraesCS7B02G408900	MYB-like sequence	TAACCA	1235	-
TraesCS7B02G408900	Myb	TAACTG	138	-
TraesCS7B02G408900	Myb	TAACTG	351	-
TraesCS7B02G408900	ABRE3a	TACGTG	713	-
TraesCS7B02G408900	ABRE3a	TACGTG	787	-
TraesCS7B02G408900	TCCC-motif	TCTCCCT	1054	part of a light responsive element
TraesCS7B02G408900	RY-element	CATGCATG	443	cis-acting regulatory element involved in seed-specific regulation
TraesCS7B02G408900	I-box	AGATAAGG	228	part of a light responsive element
TraesCS7B02G408900	ABRE	CGCACGTGTC	54	cis-acting element involved in the abscisic acid responsiveness
TraesCS7B02G408900	ABRE	CGTACGTGCA	785	cis-acting element involved in the abscisic acid responsiveness
TraesCS7B02G408900	TCA-element	CCATCTTTTT	831	cis-acting element involved in salicylic acid responsiveness
TraesCS7D02G079400	ABRE	ACGTG	1002	cis-acting element involved in the abscisic acid responsiveness
TraesCS7D02G079400	CAAT-box	CAAAT	590	common cis-acting element in promoter and enhancer regions
TraesCS7D02G079400	CAAT-box	CAAAT	719	common cis-acting element in promoter and enhancer regions
TraesCS7D02G079400	Unnamed__1	CGTGG	48	-
TraesCS7D02G079400	STRE	AGGGG	171	-
TraesCS7D02G079400	STRE	AGGGG	200	-
TraesCS7D02G079400	STRE	AGGGG	207	-
TraesCS7D02G079400	STRE	AGGGG	213	-
TraesCS7D02G079400	STRE	AGGGG	1467	-
TraesCS7D02G079400	STRE	AGGGG	1489	-
TraesCS7D02G079400	Sp1	GGGCGG	781	light responsive element
TraesCS7D02G079400	Sp1	GGGCGG	1495	light responsive element
TraesCS7D02G079400	GC-motif	CCCCCG	44	enhancer-like element involved in anoxic specific inducibility
TraesCS7D02G079400	GC-motif	CCCCCG	1277	enhancer-like element involved in anoxic specific inducibility
TraesCS7D02G079400	A-box	CCGTCC	81	cis-acting regulatory element
TraesCS7D02G079400	A-box	CCGTCC	1091	cis-acting regulatory element
TraesCS7D02G079400	ABRE3a	TACGTG	1001	-
TraesCS7D02G079400	ARE	AAACCA	456	cis-acting regulatory element essential for the anaerobic induction
TraesCS7D02G079400	ARE	AAACCA	871	cis-acting regulatory element essential for the anaerobic induction
TraesCS7D02G079400	G-box	TACGTG	1001	cis-acting regulatory element involved in light responsiveness
TraesCS7D02G079400	G-box	CACGTC	1135	cis-acting regulatory element involved in light responsiveness
TraesCS7D02G079400	MYC	CATGTG	659	-
TraesCS7D02G079400	MYC	CATTTG	812	-
TraesCS7D02G079400	MYC	CATTTG	826	-
TraesCS7D02G079400	MYC	CATGTG	1358	-
TraesCS7D02G079400	MYB recognition site	CCGTTG	1030	-
TraesCS7D02G079400	LTR	CCGAAA	583	cis-acting element involved in low-temperature responsiveness
TraesCS7D02G079400	Myb	TAACTG	837	-
TraesCS7D02G079400	CCGTCC-box	CCGTCC	81	-
TraesCS7D02G079400	CCGTCC-box	CCGTCC	1091	-
TraesCS7D02G079400	TCT-motif	TCTTAC	468	part of a light responsive element
TraesCS7D02G079400	Box 4	ATTAAT	698	part of a conserved DNA module involved in light responsiveness
TraesCS7D02G079400	TATA-box	ATATAA	438	core promoter element around -30 of transcription start
TraesCS7D02G079400	CCGTCC motif	CCGTCC	81	-
TraesCS7D02G079400	CCGTCC motif	CCGTCC	1091	-
TraesCS7D02G079400	TCCC-motif	TCTCCCT	1260	part of a light responsive element
TraesCS7D02G079400	TATA	TATAAAAT	395	-
TraesCS7D02G079400	dOCT	CTCGGATC	1187	-
TraesCS7D02G079400	TC-rich repeats	ATTCTCTAAC	749	cis-acting element involved in defense and stress responsiveness
TraesCS7D02G079400	circadian	CAAAGATATC	70	cis-acting regulatory element involved in circadian control
TraesCS7D02G079400	GT1-motif	GTGTGTGAA	947	light responsive element
TraesCS7D02G079400	GATA-motif	AAGGATAAGG	150	part of a light responsive element
TraesCS7D02G079400	I-box	GTATAAGGCC	152	part of a light responsive element

## Sheet: Table S10
Table S9 Conserved genomic regions identified among wheat, rice and maize genomes
A. Conserved regions between wheat and maize genome
Wheat MQTL	Gene stable ID	Chr	Gene start (bp)	Gene end (bp)	Zea mays gene stable ID	Chr	Zea mays chromosome/scaffold start (bp)	Zea mays chromosome/scaffold end (bp)	Corresponding Maize MQTLs
MQTL1B.3	TraesCS1B02G399600	1B	630699909	630703252	Zm00001eb001600	1	4792493	4796120	-
MQTL1B.3	TraesCS1B02G417100	1B	641629137	641631184	Zm00001eb002070	1	5974073	5976558	-
MQTL1B.3	TraesCS1B02G409300	1B	636753060	636754504	Zm00001eb002980	1	8170576	8171343	-
MQTL1B.3	TraesCS1B02G479100	1B	687088286	687093181	Zm00001eb005840	1	16617778	16625652	Zhao2018_Drought_mQTL1-3 ;Almeida2013_Drought_mQTL_GY_1a
MQTL1B.3	TraesCS1B02G432000	1B	656656796	656659961	Zm00001eb014970	1	50585692	50588450	Almeida2014_Drought_mQTL_SG_1a ;Almeida2013_Drought_mQTL_GY_1a
MQTL1B.3	TraesCS1B02G398100	1B	629112209	629125402	Zm00001eb015060	1	51179212	51183697	Almeida2014_Drought_mQTL_SG_1a ;Almeida2013_Drought_mQTL_GY_1a
MQTL1B.3	TraesCS1B02G398400	1B	629480055	629485524	Zm00001eb015060	1	51179212	51183697	Almeida2014_Drought_mQTL_SG_1a ;Almeida2013_Drought_mQTL_GY_1a
MQTL1B.3	TraesCS1B02G478400	1B	686839413	686844025	Zm00001eb016850	1	60116547	60121289	Liu2019_Drought_MQTL3; Almeida2013_Drought_mQTL_GY_1a
MQTL1B.3	TraesCS1B02G419500	1B	642966490	642970060	Zm00001eb017070	1	60999407	61003239	Almeida2013_Drought_mQTL_GY_1a
MQTL1B.3	TraesCS1B02G449700	1B	668128722	668133731	Zm00001eb017580	1	62652009	62653388	Almeida2013_Drought_mQTL_GY_1a
MQTL1B.3	TraesCS1B02G468600	1B	677913314	677915244	Zm00001eb018930	1	67851162	67853078	Almeida2013_Drought_mQTL_GY_1a
MQTL1B.3	TraesCS1B02G393300	1B	626152672	626155805	Zm00001eb019050	1	68197490	68201467	Almeida2013_Drought_mQTL_GY_1a
MQTL1B.3	TraesCS1B02G415300	1B	640400109	640401347	Zm00001eb019300	1	69381323	69382819	Almeida2013_Drought_mQTL_GY_1a
MQTL1B.3	TraesCS1B02G467900	1B	677568874	677573175	Zm00001eb019330	1	69474936	69482967	Almeida2013_Drought_mQTL_GY_1a
MQTL1B.3	TraesCS1B02G465400	1B	676187480	676193261	Zm00001eb019330	1	69474936	69482967	Almeida2013_Drought_mQTL_GY_1a
MQTL1B.3	TraesCS1B02G409100	1B	636725519	636727081	Zm00001eb020430	1	75870390	75872007	Almeida2013_Drought_mQTL_GY_1a
MQTL1B.3	TraesCS1B02G409200	1B	636737834	636739288	Zm00001eb020430	1	75870390	75872007	Almeida2013_Drought_mQTL_GY_1a
MQTL1B.3	TraesCS1B02G396300	1B	628003006	628006835	Zm00001eb021070	1	79969076	79974882	Almeida2013_Drought_mQTL_GY_1a
MQTL1B.3	TraesCS1B02G391900	1B	624885560	624886792	Zm00001eb022690	1	87259948	87260505	Almeida2013_Drought_mQTL_GY_1a
MQTL1B.3	TraesCS1B02G442000	1B	662783949	662786278	Zm00001eb025330	1	108035357	108037764	Almeida2013_Drought_mQTL_GY_1a
MQTL1B.3	TraesCS1B02G404100	1B	633320207	633321074	Zm00001eb026020	1	115384151	115384863	Almeida2013_Drought_mQTL_GY_1a
MQTL1B.3	TraesCS1B02G433000	1B	657341527	657342669	Zm00001eb028920	1	154772163	154772684	Almeida2014_Drought_mQTL_PEH_1; Almeida2013_Drought_mQTL_GY_1a; Zhao2018_Drought_mQTL1-4
MQTL1B.3	TraesCS1B02G422400	1B	645510939	645514664	Zm00001eb031060	1	172674634	172675202	Almeida2014_Drought_mQTL_SG_1b; Almeida2013_Drought_mQTL_GY_1a; Zhao2018_Drought_mQTL1-4
MQTL1B.3	TraesCS1B02G422400	1B	645510939	645514664	Zm00001eb031070	1	172693536	172694266	Almeida2014_Drought_mQTL_SG_1b; Almeida2013_Drought_mQTL_GY_1a; Zhao2018_Drought_mQTL1-4
MQTL1B.3	TraesCS1B02G410600	1B	637397220	637400237	Zm00001eb031390	1	176175335	176178963	Almeida2014_Drought_mQTL_SG_1b; Almeida2013_Drought_mQTL_GY_1a; Zhao2018_Drought_mQTL1-4; Liu2019_Drought_MQTL62
MQTL1B.3	TraesCS1B02G437900	1B	660465254	660466294	Zm00001eb033090	1	184531114	184531671	Zhao2018_Drought_mQTL1-4; Liu2019_Drought_MQTL62
MQTL1B.3	TraesCS1B02G419100	1B	642674872	642679222	Zm00001eb036670	1	198875670	198878267	Liu2019_Drought_MQTL38; Liu2019_Drought_MQTL62
MQTL1B.3	TraesCS1B02G422100	1B	645346962	645350298	Zm00001eb036930	1	199659692	199667086	Liu2019_Drought_MQTL38; Liu2019_Drought_MQTL62
MQTL1B.3	TraesCS1B02G452200	1B	669157668	669163604	Zm00001eb037180	1	200537661	200540804	Liu2019_Drought_MQTL38; Liu2019_Drought_MQTL62
MQTL1B.3	TraesCS1B02G412900	1B	638708048	638710179	Zm00001eb039180	1	208555489	208557463	Liu2019_Drought_MQTL62
MQTL1B.3	TraesCS1B02G395400	1B	627097264	627099736	Zm00001eb042270	1	222787810	222790007	Zhao2018_Drought_mQTL1-5
MQTL1B.3	TraesCS1B02G466300	1B	676775277	676779764	Zm00001eb042540	1	224465827	224467684	Zhao2018_Drought_mQTL1-5
MQTL1B.3	TraesCS1B02G466300	1B	676775277	676779764	Zm00001eb042550	1	224468902	224471657	Zhao2018_Drought_mQTL1-5
MQTL1B.3	TraesCS1B02G420000	1B	643174307	643178268	Zm00001eb042780	1	225700179	225703639	Zhao2018_Drought_mQTL1-5
MQTL1B.3	TraesCS1B02G413800	1B	638934121	638937911	Zm00001eb043270	1	227885101	227890200	Zhao2018_Drought_mQTL1-5
MQTL1B.3	TraesCS1B02G425700	1B	651557312	651558933	Zm00001eb044940	1	234071162	234071773	-
MQTL1B.3	TraesCS1B02G434000	1B	658526155	658531922	Zm00001eb046200	1	239107902	239113329	-
MQTL1B.3	TraesCS1B02G454800	1B	670180418	670187880	Zm00001eb047630	1	244748475	244750622	-
MQTL1B.3	TraesCS1B02G396000	1B	627926374	627929516	Zm00001eb047760	1	245254556	245258157	-
MQTL1B.3	TraesCS1B02G396200	1B	627946124	627948201	Zm00001eb047770	1	245344445	245361630	-
MQTL1B.3	TraesCS1B02G431500	1B	655845786	655849981	Zm00001eb047980	1	246525968	246529200	-
MQTL1B.3	TraesCS1B02G417000	1B	641549971	641553014	Zm00001eb048510	1	249147896	249152647	-
MQTL1B.3	TraesCS1B02G453100	1B	669705560	669707071	Zm00001eb052220	1	264353806	264358910	Zhao2018_Drought_mQTL1-6; Zhao2018_Drought_mQTL1-7
MQTL1B.3	TraesCS1B02G480400	1B	687794252	687799812	Zm00001eb053460	1	268828479	268836474	Zhao2018_Drought_mQTL1-6; Zhao2018_Drought_mQTL1-7
MQTL1B.3	TraesCS1B02G432900	1B	657319301	657322437	Zm00001eb056700	1	281155473	281157263	Almeida2013_Drought_mQTL_GY_1b; Zhao2018_Drought_mQTL1-7
MQTL1B.3	TraesCS1B02G392600	1B	625808906	625810252	Zm00001eb060980	1	295423285	295426271	-
MQTL1B.3	TraesCS1B02G416500	1B	641519494	641519787	Zm00001eb063710	1	302965906	302970165	-
MQTL1B.3	TraesCS1B02G431000	1B	655274033	655278438	Zm00001eb064580	1	305358786	305363910	-
MQTL1B.3	TraesCS1B02G442000	1B	662783949	662786278	Zm00001eb065670	2	836945	837725	-
MQTL1B.3	TraesCS1B02G433800	1B	658491409	658498983	Zm00001eb070400	2	9565132	9579223	-
MQTL1B.3	TraesCS1B02G476700	1B	685361704	685367087	Zm00001eb072220	2	13843152	13849793	-
MQTL1B.3	TraesCS1B02G437900	1B	660465254	660466294	Zm00001eb074400	2	20174776	20177792	-
MQTL1B.3	TraesCS1B02G477300	1B	685640003	685644713	Zm00001eb075500	2	24073106	24095811	Zhao2018_Drought_mQTL2-2
MQTL1B.3	TraesCS1B02G392400	1B	625568100	625573141	Zm00001eb076820	2	28390806	28397891	Zhao2018_Drought_mQTL2-2
MQTL1B.3	TraesCS1B02G395300	1B	626863958	626865301	Zm00001eb077090	2	29276987	29277589	Zhao2018_Drought_mQTL2-2
MQTL1B.3	TraesCS1B02G478800	1B	686932734	686937210	Zm00001eb081910	2	48381263	48381938	Zhao2018_Drought_mQTL2-2
MQTL1B.3	TraesCS1B02G447700	1B	667262259	667264686	Zm00001eb082710	2	52735392	52738439	Zhao2018_Drought_mQTL2-2
MQTL1B.3	TraesCS1B02G395300	1B	626863958	626865301	Zm00001eb083500	2	57266178	57266618	Zhao2018_Drought_mQTL2-2
MQTL1B.3	TraesCS1B02G447600	1B	667223393	667231321	Zm00001eb085110	2	68678720	68689329	Liu2019_Drought_MQTL7
MQTL1B.3	TraesCS1B02G451500	1B	668935157	668939890	Zm00001eb085870	2	76995528	76998155	-
MQTL1B.3	TraesCS1B02G451500	1B	668935157	668939890	Zm00001eb085940	2	77866255	77876530	-
MQTL1B.3	TraesCS1B02G398200	1B	629262798	629264696	Zm00001eb086170	2	80517380	80519503	-
MQTL1B.3	TraesCS1B02G467700	1B	677319109	677324053	Zm00001eb086220	2	81116907	81137045	-
MQTL1B.3	TraesCS1B02G478600	1B	686853105	686855146	Zm00001eb088320	2	108528730	108529254	-
MQTL1B.3	TraesCS1B02G480000	1B	687530122	687532112	Zm00001eb088320	2	108528730	108529254	-
MQTL1B.3	TraesCS1B02G479900	1B	687422379	687423870	Zm00001eb088320	2	108528730	108529254	-
MQTL1B.3	TraesCS1B02G478800	1B	686932734	686937210	Zm00001eb091050	2	132986075	132986685	-
MQTL1B.3	TraesCS1B02G472000	1B	679747109	679753015	Zm00001eb092040	2	143866530	143883419	-
MQTL1B.3	TraesCS1B02G478000	1B	686747018	686748042	Zm00001eb092650	2	147735806	147737107	-
MQTL1B.3	TraesCS1B02G424700	1B	649049858	649055625	Zm00001eb096160	2	170694031	170700322	-
MQTL1B.3	TraesCS1B02G424700	1B	649049858	649055625	Zm00001eb101720	2	194575898	194576928	-
MQTL1B.3	TraesCS1B02G404000	1B	633296606	633301720	Zm00001eb103650	2	202535991	202538180	-
MQTL1B.3	TraesCS1B02G454000	1B	670025362	670028705	Zm00001eb106380	2	210675691	210679318	-
MQTL1B.3	TraesCS1B02G454100	1B	670034245	670037207	Zm00001eb106380	2	210675691	210679318	-
MQTL1B.3	TraesCS1B02G454600	1B	670164777	670167783	Zm00001eb106380	2	210675691	210679318	-
MQTL1B.3	TraesCS1B02G454900	1B	670181369	670183761	Zm00001eb106380	2	210675691	210679318	-
MQTL1B.3	TraesCS1B02G454700	1B	670170578	670173316	Zm00001eb106380	2	210675691	210679318	-
MQTL1B.3	TraesCS1B02G454000	1B	670025362	670028705	Zm00001eb106390	2	210715315	210718192	-
MQTL1B.3	TraesCS1B02G454100	1B	670034245	670037207	Zm00001eb106390	2	210715315	210718192	-
MQTL1B.3	TraesCS1B02G454600	1B	670164777	670167783	Zm00001eb106390	2	210715315	210718192	-
MQTL1B.3	TraesCS1B02G454900	1B	670181369	670183761	Zm00001eb106390	2	210715315	210718192	-
MQTL1B.3	TraesCS1B02G454700	1B	670170578	670173316	Zm00001eb106390	2	210715315	210718192	-
MQTL1B.3	TraesCS1B02G454500	1B	670158858	670161009	Zm00001eb106410	2	210745847	210748643	-
MQTL1B.3	TraesCS1B02G453900	1B	669922599	669924501	Zm00001eb106410	2	210745847	210748643	-
MQTL1B.3	TraesCS1B02G454200	1B	670142374	670144629	Zm00001eb106410	2	210745847	210748643	-
MQTL1B.3	TraesCS1B02G451100	1B	668911604	668912857	Zm00001eb106870	2	211784149	211784487	-
MQTL1B.3	TraesCS1B02G451100	1B	668911604	668912857	Zm00001eb106880	2	211784525	211784893	-
MQTL1B.3	TraesCS1B02G441500	1B	662536415	662546168	Zm00001eb107110	2	212609802	212614349	-
MQTL1B.3	TraesCS1B02G460700	1B	674002160	674004781	Zm00001eb107810	2	214451753	214453904	-
MQTL1B.3	TraesCS1B02G460600	1B	673992057	673994391	Zm00001eb107810	2	214451753	214453904	-
MQTL1B.3	TraesCS1B02G460700	1B	674002160	674004781	Zm00001eb107870	2	214514679	214517087	-
MQTL1B.3	TraesCS1B02G460600	1B	673992057	673994391	Zm00001eb107870	2	214514679	214517087	-
MQTL1B.3	TraesCS1B02G432600	1B	657187970	657192003	Zm00001eb108320	2	215842662	215848750	-
MQTL1B.3	TraesCS1B02G446300	1B	666256742	666260483	Zm00001eb109520	2	218577027	218581965	Almeida2014_Drought_mQTL_EPP_2
MQTL1B.3	TraesCS1B02G432400	1B	657176872	657180848	Zm00001eb109920	2	219687147	219689761	Almeida2014_Drought_mQTL_EPP_2
MQTL1B.3	TraesCS1B02G400900	1B	631224329	631227033	Zm00001eb110920	2	222314992	222318837	Almeida2014_Drought_mQTL_EPP_2; Liu2019_Drought_MQTL42
MQTL1B.3	TraesCS1B02G429900	1B	654382472	654385305	Zm00001eb111440	2	223580579	223582436	Almeida2014_Drought_mQTL_EPP_2
MQTL1B.3	TraesCS1B02G410400	1B	637371924	637372738	Zm00001eb113200	2	229711018	229712258	-
MQTL1B.3	TraesCS1B02G418900	1B	642526977	642529027	Zm00001eb115750	2	236792884	236794579	-
MQTL1B.3	TraesCS1B02G410300	1B	637368443	637370607	Zm00001eb115750	2	236792884	236794579	-
MQTL1B.3	TraesCS1B02G419000	1B	642637138	642639717	Zm00001eb115750	2	236792884	236794579	-
MQTL1B.3	TraesCS1B02G438200	1B	660638917	660640377	Zm00001eb115770	2	236795833	236800988	-
MQTL1B.3	TraesCS1B02G425600	1B	651541456	651544722	Zm00001eb116590	2	238876864	238878815	-
MQTL1B.3	TraesCS1B02G430800	1B	655102218	655104350	Zm00001eb116920	2	239650414	239653085	-
MQTL1B.3	TraesCS1B02G471500	1B	679673623	679674180	Zm00001eb117910	2	241818701	241820287	-
MQTL1B.3	TraesCS1B02G393900	1B	626495560	626500546	Zm00001eb121210	3	6470591	6476796	Zhao2018_Drought_mQTL3-1
MQTL1B.3	TraesCS1B02G442000	1B	662783949	662786278	Zm00001eb125090	3	21211116	21214410	-
MQTL1B.3	TraesCS1B02G413000	1B	638717424	638719604	Zm00001eb126090	3	27511703	27513506	-
MQTL1B.3	TraesCS1B02G466200	1B	676745851	676747338	Zm00001eb127300	3	33935588	33936913	-
MQTL1B.3	TraesCS1B02G466100	1B	676738974	676739627	Zm00001eb127310	3	33993145	33993824	-
MQTL1B.3	TraesCS1B02G406300	1B	633739774	633740082	Zm00001eb129280	3	47610869	47611411	-
MQTL1B.3	TraesCS1B02G439800	1B	661513720	661517051	Zm00001eb129290	3	47640711	47641712	-
MQTL1B.3	TraesCS1B02G441800	1B	662615070	662618865	Zm00001eb130350	3	55675540	55677395	-
MQTL1B.3	TraesCS1B02G396200	1B	627946124	627948201	Zm00001eb132600	3	87094626	87137293	-
MQTL1B.3	TraesCS1B02G396200	1B	627946124	627948201	Zm00001eb133410	3	98686692	98694868	-
MQTL1B.3	TraesCS1B02G409000	1B	636679356	636679928	Zm00001eb135450	3	118294933	118296061	-
MQTL1B.3	TraesCS1B02G468700	1B	678046588	678050014	Zm00001eb136290	3	127035884	127045639	-
MQTL1B.3	TraesCS1B02G425600	1B	651541456	651544722	Zm00001eb137230	3	131895395	131895913	-
MQTL1B.3	TraesCS1B02G421200	1B	645244328	645245052	Zm00001eb138660	3	140246139	140246803	-
MQTL1B.3	TraesCS1B02G419200	1B	642698683	642701467	Zm00001eb141100	3	151522796	151523343	-
MQTL1B.3	TraesCS1B02G459900	1B	673847044	673851621	Zm00001eb142980	3	160738572	160742530	-
MQTL1B.3	TraesCS1B02G419400	1B	642802707	642811316	Zm00001eb145220	3	174208436	174209413	Almeida2014_Drought_mQTL_PEH_3; Zhao2018_Drought_mQTL3-2; Almeida2013_Drought_mQTL_ASI_3; Almeida2014_Drought_mQTL_SG_3; Almeida2014_Drought_mQTL_EPP_3
MQTL1B.3	TraesCS1B02G419300	1B	642791915	642793468	Zm00001eb145220	3	174208436	174209413	Almeida2014_Drought_mQTL_PEH_3; Zhao2018_Drought_mQTL3-2; Almeida2013_Drought_mQTL_ASI_3; Almeida2014_Drought_mQTL_SG_3; Almeida2014_Drought_mQTL_EPP_3
MQTL1B.3	TraesCS1B02G410600	1B	637397220	637400237	Zm00001eb148870	3	187585294	187593909	Liu2019_Drought_MQTL12; Almeida2014_Drought_mQTL_EPP_3
MQTL1B.3	TraesCS1B02G440800	1B	662020213	662023320	Zm00001eb150250	3	192195684	192197508	Almeida2014_Drought_mQTL_EPP_3
MQTL1B.3	TraesCS1B02G434200	1B	658736130	658740516	Zm00001eb150950	3	194291920	194294336	Almeida2014_Drought_mQTL_EPP_3
MQTL1B.3	TraesCS1B02G434100	1B	658711931	658715531	Zm00001eb150950	3	194291920	194294336	Almeida2014_Drought_mQTL_EPP_3
MQTL1B.3	TraesCS1B02G400300	1B	630831709	630834625	Zm00001eb156500	3	213187607	213192035	Zhao2018_Drought_mQTL3-4; Almeida2014_Drought_mQTL_EPP_3
MQTL1B.3	TraesCS1B02G443200	1B	664297130	664302657	Zm00001eb158270	3	219485803	219493770	-
MQTL1B.3	TraesCS1B02G401900	1B	632003412	632007555	Zm00001eb161640	3	229609093	229613099	-
MQTL1B.3	TraesCS1B02G465600	1B	676258301	676261217	Zm00001eb162950	3	234161799	234168024	-
MQTL1B.3	TraesCS1B02G475400	1B	683572441	683577015	Zm00001eb163710	3	236258006	236263867	-
MQTL1B.3	TraesCS1B02G410200	1B	637352505	637354215	Zm00001eb165040	4	2932728	2936306	-
MQTL1B.3	TraesCS1B02G409900	1B	636859998	636861915	Zm00001eb165040	4	2932728	2936306	-
MQTL1B.3	TraesCS1B02G410000	1B	636873554	636875086	Zm00001eb165040	4	2932728	2936306	-
MQTL1B.3	TraesCS1B02G452400	1B	669219180	669221007	Zm00001eb165430	4	3621962	3623728	-
MQTL1B.3	TraesCS1B02G418900	1B	642526977	642529027	Zm00001eb165810	4	4569119	4572918	-
MQTL1B.3	TraesCS1B02G410300	1B	637368443	637370607	Zm00001eb165810	4	4569119	4572918	-
MQTL1B.3	TraesCS1B02G419000	1B	642637138	642639717	Zm00001eb165810	4	4569119	4572918	-
MQTL1B.3	TraesCS1B02G422600	1B	645530697	645531254	Zm00001eb167410	4	8027347	8028311	-
MQTL1B.3	TraesCS1B02G409300	1B	636753060	636754504	Zm00001eb167930	4	11606322	11607146	-
MQTL1B.3	TraesCS1B02G424000	1B	647142359	647144429	Zm00001eb169670	4	20598048	20601153	-
MQTL1B.3	TraesCS1B02G418600	1B	642476197	642479409	Zm00001eb169990	4	22444781	22448929	-
MQTL1B.3	TraesCS1B02G410400	1B	637371924	637372738	Zm00001eb170450	4	24839574	24840226	-
MQTL1B.3	TraesCS1B02G390000	1B	623727376	623731829	Zm00001eb170740	4	26899619	26906139	-
MQTL1B.3	TraesCS1B02G395300	1B	626863958	626865301	Zm00001eb171860	4	31721481	31726471	-
MQTL1B.3	TraesCS1B02G455600	1B	670675142	670675480	Zm00001eb172370	4	34089959	34096019	Zhao2018_Drought_mQTL4-1
MQTL1B.3	TraesCS1B02G455500	1B	670673389	670673712	Zm00001eb172370	4	34089959	34096019	Zhao2018_Drought_mQTL4-1
MQTL1B.3	TraesCS1B02G391500	1B	624729740	624735367	Zm00001eb174980	4	45361209	45364646	Zhao2018_Drought_mQTL4-1
MQTL1B.3	TraesCS1B02G414400	1B	639427824	639428789	Zm00001eb180350	4	93396094	93398561	-
MQTL1B.3	TraesCS1B02G395800	1B	627841325	627841753	Zm00001eb180350	4	93396094	93398561	-
MQTL1B.3	TraesCS1B02G428900	1B	653878228	653888187	Zm00001eb181990	4	121179694	121197937	-
MQTL1B.3	TraesCS1B02G471100	1B	679272294	679274585	Zm00001eb182640	4	126356763	126359192	-
MQTL1B.3	TraesCS1B02G393100	1B	626097643	626099311	Zm00001eb182650	4	126441196	126443449	-
MQTL1B.3	TraesCS1B02G446100	1B	666243269	666247479	Zm00001eb183060	4	130195660	130197606	-
MQTL1B.3	TraesCS1B02G476400	1B	685231430	685233522	Zm00001eb183650	4	135222782	135223183	-
MQTL1B.3	TraesCS1B02G476400	1B	685231430	685233522	Zm00001eb183680	4	135230789	135232284	-
MQTL1B.3	TraesCS1B02G419900	1B	643112123	643114747	Zm00001eb184730	4	143780310	143782301	-
MQTL1B.3	TraesCS1B02G396200	1B	627946124	627948201	Zm00001eb187180	4	160874235	160883472	Zhao2018_Drought_mQTL4-2
MQTL1B.3	TraesCS1B02G413000	1B	638717424	638719604	Zm00001eb187520	4	162089244	162090990	Zhao2018_Drought_mQTL4-2
MQTL1B.3	TraesCS1B02G433000	1B	657341527	657342669	Zm00001eb189990	4	171126420	171126941	Zhao2018_Drought_mQTL4-2
MQTL1B.3	TraesCS1B02G421100	1B	645140868	645142804	Zm00001eb190120	4	171917505	171919371	-
MQTL1B.3	TraesCS1B02G431800	1B	656234622	656239323	Zm00001eb191030	4	175459340	175465958	-
MQTL1B.3	TraesCS1B02G465100	1B	676077050	676084414	Zm00001eb191790	4	177405245	177552692	-
MQTL1B.3	TraesCS1B02G465100	1B	676077050	676084414	Zm00001eb191820	4	177574685	177584905	-
MQTL1B.3	TraesCS1B02G466900	1B	676983741	677027164	Zm00001eb195760	4	190911495	190915285	Zhao2018_Drought_mQTL4-3; Liu2019_Drought_MQTL14
MQTL1B.3	TraesCS1B02G478000	1B	686747018	686748042	Zm00001eb197090	4	194787332	194789080	Zhao2018_Drought_mQTL4-3
MQTL1B.3	TraesCS1B02G446200	1B	666252800	666256803	Zm00001eb198870	4	202060789	202063186	-
MQTL1B.3	TraesCS1B02G410200	1B	637352505	637354215	Zm00001eb198900	4	202310973	202313067	-
MQTL1B.3	TraesCS1B02G409900	1B	636859998	636861915	Zm00001eb198900	4	202310973	202313067	-
MQTL1B.3	TraesCS1B02G410000	1B	636873554	636875086	Zm00001eb198900	4	202310973	202313067	-
MQTL1B.3	TraesCS1B02G429900	1B	654382472	654385305	Zm00001eb201190	4	213575125	213578778	-
MQTL1B.3	TraesCS1B02G450600	1B	668714844	668718521	Zm00001eb201720	4	216721639	216725079	-
MQTL1B.3	TraesCS1B02G424700	1B	649049858	649055625	Zm00001eb202300	4	220668443	220669476	-
MQTL1B.3	TraesCS1B02G472000	1B	679747109	679753015	Zm00001eb202410	4	221270703	221276332	-
MQTL1B.3	TraesCS1B02G445600	1B	665452505	665455009	Zm00001eb203660	4	229220930	229249527	-
MQTL1B.3	TraesCS1B02G413900	1B	638940602	638944775	Zm00001eb204130	4	231951227	231956531	Zhao2018_Drought_mQTL4-4
MQTL1B.3	TraesCS1B02G469200	1B	678254205	678257639	Zm00001eb207120	4	244353013	244356411	-
MQTL1B.3	TraesCS1B02G431000	1B	655274033	655278438	Zm00001eb210740	5	1343895	1348544	Liu2019_Drought_MQTL16
MQTL1B.3	TraesCS1B02G392600	1B	625808906	625810252	Zm00001eb212880	5	4444783	4445878	-
MQTL1B.3	TraesCS1B02G432900	1B	657319301	657322437	Zm00001eb215210	5	8454650	8457959	-
MQTL1B.3	TraesCS1B02G396200	1B	627946124	627948201	Zm00001eb218580	5	17137927	17145613	-
MQTL1B.3	TraesCS1B02G417000	1B	641549971	641553014	Zm00001eb223330	5	36723641	36726179	-
MQTL1B.3	TraesCS1B02G391400	1B	624724665	624731476	Zm00001eb223950	5	39903027	39909875	-
MQTL1B.3	TraesCS1B02G433000	1B	657341527	657342669	Zm00001eb223980	5	40062114	40080195	-
MQTL1B.3	TraesCS1B02G434000	1B	658526155	658531922	Zm00001eb224780	5	44658722	44660308	-
MQTL1B.3	TraesCS1B02G418500	1B	642470698	642475459	Zm00001eb225110	5	48092493	48097901	-
MQTL1B.3	TraesCS1B02G479800	1B	687407942	687418205	Zm00001eb225540	5	50585625	50605333	-
MQTL1B.3	TraesCS1B02G414000	1B	638987817	638988614	Zm00001eb227010	5	58777453	58778447	-
MQTL1B.3	TraesCS1B02G470000	1B	678547556	678551346	Zm00001eb227070	5	59061474	59069065	-
MQTL1B.3	TraesCS1B02G429900	1B	654382472	654385305	Zm00001eb232830	5	85086524	85090113	-
MQTL1B.3	TraesCS1B02G433900	1B	658503635	658503933	Zm00001eb233830	5	91869147	91876629	Liu2019_Drought_MQTL67
MQTL1B.3	TraesCS1B02G396200	1B	627946124	627948201	Zm00001eb235160	5	106857668	106891761	Liu2019_Drought_MQTL67
MQTL1B.3	TraesCS1B02G407500	1B	634600649	634602828	Zm00001eb237650	5	139878274	139881537	Zhao2018_Drought_mQTL5-2
MQTL1B.3	TraesCS1B02G407300	1B	634412268	634418872	Zm00001eb237650	5	139878274	139881537	Zhao2018_Drought_mQTL5-2
MQTL1B.3	TraesCS1B02G413900	1B	638940602	638944775	Zm00001eb238210	5	144024407	144029411	Zhao2018_Drought_mQTL5-2
MQTL1B.3	TraesCS1B02G392700	1B	625907215	625909998	Zm00001eb238300	5	145131834	145134200	Zhao2018_Drought_mQTL5-2
MQTL1B.3	TraesCS1B02G444200	1B	665027183	665028003	Zm00001eb239500	5	154473968	154475211	Zhao2018_Drought_mQTL5-2
MQTL1B.3	TraesCS1B02G444300	1B	665031898	665032494	Zm00001eb239500	5	154473968	154475211	Zhao2018_Drought_mQTL5-2
MQTL1B.3	TraesCS1B02G419100	1B	642674872	642679222	Zm00001eb241280	5	165266869	165269478	Zhao2018_Drought_mQTL5-2
MQTL1B.3	TraesCS1B02G464900	1B	676070193	676072439	Zm00001eb241330	5	165645808	165646998	Zhao2018_Drought_mQTL5-2
MQTL1B.3	TraesCS1B02G464800	1B	676066809	676068287	Zm00001eb241330	5	165645808	165646998	Zhao2018_Drought_mQTL5-2
MQTL1B.3	TraesCS1B02G465000	1B	676073960	676075942	Zm00001eb241330	5	165645808	165646998	Zhao2018_Drought_mQTL5-2
MQTL1B.3	TraesCS1B02G432500	1B	657183359	657184198	Zm00001eb241790	5	167242108	167242380	Zhao2018_Drought_mQTL5-2
MQTL1B.3	TraesCS1B02G422700	1B	645548098	645552814	Zm00001eb242820	5	172763735	172768809	Almeida2013_Drought_mQTL_GY_5
MQTL1B.3	TraesCS1B02G428900	1B	653878228	653888187	Zm00001eb243810	5	176563984	176589811	Almeida2013_Drought_mQTL_GY_5; Zhao2018_Drought_mQTL5-3; Almeida2014_Drought_mQTL_SG_5b
MQTL1B.3	TraesCS1B02G471100	1B	679272294	679274585	Zm00001eb244430	5	178539228	178541541	Almeida2013_Drought_mQTL_GY_5; Zhao2018_Drought_mQTL5-3; Almeida2014_Drought_mQTL_SG_5b
MQTL1B.3	TraesCS1B02G440000	1B	661626770	661627420	Zm00001eb245440	5	181802546	181803331	Almeida2013_Drought_mQTL_GY_5; Zhao2018_Drought_mQTL5-3; Almeida2014_Drought_mQTL_SG_5b
MQTL1B.3	TraesCS1B02G476400	1B	685231430	685233522	Zm00001eb245960	5	183698956	183701140	Almeida2013_Drought_mQTL_GY_5; Zhao2018_Drought_mQTL5-3; Almeida2014_Drought_mQTL_SG_5b
MQTL1B.3	TraesCS1B02G460500	1B	673957452	673978537	Zm00001eb247940	5	191364496	191375369	Almeida2013_Drought_mQTL_GY_5; Almeida2014_Drought_mQTL_SG_5b
MQTL1B.3	TraesCS1B02G437500	1B	660104843	660106905	Zm00001eb248540	5	192900017	192902030	Almeida2013_Drought_mQTL_GY_5; Almeida2014_Drought_mQTL_SG_5b
MQTL1B.3	TraesCS1B02G445700	1B	665794896	665798459	Zm00001eb249020	5	194813417	194816539	Almeida2013_Drought_mQTL_GY_5; Almeida2014_Drought_mQTL_SG_5b
MQTL1B.3	TraesCS1B02G430700	1B	654921794	654923417	Zm00001eb249970	5	197832363	197835909	Almeida2013_Drought_mQTL_GY_5; Almeida2014_Drought_mQTL_SG_5b
MQTL1B.3	TraesCS1B02G410200	1B	637352505	637354215	Zm00001eb250890	5	205442307	205444253	Zhao2018_Drought_mQTL5-4; Liu2019_Drought_MQTL48
MQTL1B.3	TraesCS1B02G409900	1B	636859998	636861915	Zm00001eb250890	5	205442307	205444253	Zhao2018_Drought_mQTL5-4; Liu2019_Drought_MQTL48
MQTL1B.3	TraesCS1B02G410000	1B	636873554	636875086	Zm00001eb250890	5	205442307	205444253	Zhao2018_Drought_mQTL5-4; Liu2019_Drought_MQTL48
MQTL1B.3	TraesCS1B02G460500	1B	673957452	673978537	Zm00001eb254630	5	215409013	215429482	Zhao2018_Drought_mQTL5-4; Liu2019_Drought_MQTL48
MQTL1B.3	TraesCS1B02G460500	1B	673957452	673978537	Zm00001eb254720	5	215564100	215578776	Zhao2018_Drought_mQTL5-4; Liu2019_Drought_MQTL48
MQTL1B.3	TraesCS1B02G460500	1B	673957452	673978537	Zm00001eb254760	5	215618534	215638746	Zhao2018_Drought_mQTL5-4; Liu2019_Drought_MQTL48
MQTL1B.3	TraesCS1B02G460500	1B	673957452	673978537	Zm00001eb254800	5	215666002	215705711	Zhao2018_Drought_mQTL5-4; Liu2019_Drought_MQTL48
MQTL1B.3	TraesCS1B02G431800	1B	656234622	656239323	Zm00001eb259230	5	224730016	224735325	-
MQTL1B.3	TraesCS1B02G434000	1B	658526155	658531922	Zm00001eb266550	6	43765149	43766144	-
MQTL1B.3	TraesCS1B02G401600	1B	631829400	631834179	Zm00001eb269450	6	72052501	72056886	-
MQTL1B.3	TraesCS1B02G401300	1B	631817925	631821586	Zm00001eb269450	6	72052501	72056886	-
MQTL1B.3	TraesCS1B02G443900	1B	664952324	664955648	Zm00001eb270240	6	79006576	79010108	-
MQTL1B.3	TraesCS1B02G414400	1B	639427824	639428789	Zm00001eb271690	6	90786993	90787683	Zhao2018_Drought_mQTL6-1
MQTL1B.3	TraesCS1B02G395800	1B	627841325	627841753	Zm00001eb271690	6	90786993	90787683	Zhao2018_Drought_mQTL6-1
MQTL1B.3	TraesCS1B02G399700	1B	630704911	630710760	Zm00001eb272000	6	92188139	92193165	Zhao2018_Drought_mQTL6-1
MQTL1B.3	TraesCS1B02G423300	1B	645894504	645896572	Zm00001eb275420	6	107119528	107122060	-
MQTL1B.3	TraesCS1B02G423400	1B	645905608	645906452	Zm00001eb275420	6	107119528	107122060	-
MQTL1B.3	TraesCS1B02G423200	1B	645886648	645888823	Zm00001eb275420	6	107119528	107122060	-
MQTL1B.3	TraesCS1B02G480700	1B	688351698	688354737	Zm00001eb279020	6	121214483	121217543	Liu2019_Drought_MQTL49
MQTL1B.3	TraesCS1B02G480600	1B	688282066	688286485	Zm00001eb279020	6	121214483	121217543	Liu2019_Drought_MQTL49
MQTL1B.3	TraesCS1B02G480800	1B	688382330	688384291	Zm00001eb279020	6	121214483	121217543	Liu2019_Drought_MQTL49
MQTL1B.3	TraesCS1B02G465100	1B	676077050	676084414	Zm00001eb280460	6	127338889	127345354	Liu2019_Drought_MQTL49; Zhao2018_Drought_mQTL6-2
MQTL1B.3	TraesCS1B02G394500	1B	626600923	626601463	Zm00001eb283440	6	140573218	140573748	Liu2019_Drought_MQTL22 Zhao2018_Drought_mQTL6-2
MQTL1B.3	TraesCS1B02G394100	1B	626506996	626507286	Zm00001eb283440	6	140573218	140573748	Liu2019_Drought_MQTL22 Zhao2018_Drought_mQTL6-2
MQTL1B.3	TraesCS1B02G394400	1B	626595085	626595375	Zm00001eb283440	6	140573218	140573748	Liu2019_Drought_MQTL22 Zhao2018_Drought_mQTL6-2
MQTL1B.3	TraesCS1B02G391900	1B	624885560	624886792	Zm00001eb284240	6	143595578	143597633	Zhao2018_Drought_mQTL6-2
MQTL1B.3	TraesCS1B02G449800	1B	668140188	668144080	Zm00001eb284740	6	145525277	145531674	-
MQTL1B.3	TraesCS1B02G468700	1B	678046588	678050014	Zm00001eb287180	6	154694992	154696598	-
MQTL1B.3	TraesCS1B02G469200	1B	678254205	678257639	Zm00001eb289060	6	161154024	161159332	-
MQTL1B.3	TraesCS1B02G404000	1B	633296606	633301720	Zm00001eb294100	6	172848096	172858413	-
MQTL1B.3	TraesCS1B02G449500	1B	668053640	668056694	Zm00001eb294590	6	173631381	173634298	-
MQTL1B.3	TraesCS1B02G391600	1B	624815797	624816871	Zm00001eb294770	6	174040357	174041716	-
MQTL1B.3	TraesCS1B02G391800	1B	624881127	624884114	Zm00001eb294780	6	174062431	174066518	-
MQTL1B.3	TraesCS1B02G391900	1B	624885560	624886792	Zm00001eb294790	6	174067698	174069847	-
MQTL1B.3	TraesCS1B02G393200	1B	626102898	626106449	Zm00001eb294840	6	174115380	174118528	-
MQTL1B.3	TraesCS1B02G393400	1B	626224507	626227842	Zm00001eb294850	6	174122052	174125925	-
MQTL1B.3	TraesCS1B02G393700	1B	626250569	626251575	Zm00001eb294860	6	174165194	174167095	-
MQTL1B.3	TraesCS1B02G394500	1B	626600923	626601463	Zm00001eb294870	6	174168437	174169179	-
MQTL1B.3	TraesCS1B02G394100	1B	626506996	626507286	Zm00001eb294870	6	174168437	174169179	-
MQTL1B.3	TraesCS1B02G394400	1B	626595085	626595375	Zm00001eb294870	6	174168437	174169179	-
MQTL1B.3	TraesCS1B02G394600	1B	626610162	626610596	Zm00001eb294880	6	174185272	174185944	-
MQTL1B.3	TraesCS1B02G394700	1B	626649020	626649753	Zm00001eb294880	6	174185272	174185944	-
MQTL1B.3	TraesCS1B02G478200	1B	686755548	686757397	Zm00001eb294900	6	174188312	174192843	-
MQTL1B.3	TraesCS1B02G394900	1B	626684440	626688691	Zm00001eb294910	6	174195787	174199903	-
MQTL1B.3	TraesCS1B02G395000	1B	626704741	626714325	Zm00001eb294920	6	174205198	174213135	-
MQTL1B.3	TraesCS1B02G395200	1B	626853964	626855217	Zm00001eb294940	6	174219065	174220336	-
MQTL1B.3	TraesCS1B02G395300	1B	626863958	626865301	Zm00001eb294950	6	174246198	174247711	-
MQTL1B.3	TraesCS1B02G395500	1B	627149514	627150830	Zm00001eb294960	6	174250173	174251492	-
MQTL1B.3	TraesCS1B02G396700	1B	628498212	628499590	Zm00001eb294970	6	174266460	174268235	-
MQTL1B.3	TraesCS1B02G396800	1B	628514119	628518801	Zm00001eb294980	6	174294537	174299331	-
MQTL1B.3	TraesCS1B02G398800	1B	629940528	629942729	Zm00001eb294990	6	174423091	174425464	-
MQTL1B.3	TraesCS1B02G398700	1B	629937849	629938874	Zm00001eb295000	6	174426035	174427777	-
MQTL1B.3	TraesCS1B02G396900	1B	628602389	628604766	Zm00001eb295010	6	174459148	174463591	-
MQTL1B.3	TraesCS1B02G399000	1B	630062216	630066629	Zm00001eb295030	6	174466741	174472400	-
MQTL1B.3	TraesCS1B02G400300	1B	630831709	630834625	Zm00001eb295050	6	174481713	174485777	-
MQTL1B.3	TraesCS1B02G401700	1B	631966428	631967910	Zm00001eb295060	6	174531169	174533398	-
MQTL1B.3	TraesCS1B02G401800	1B	631998104	632003904	Zm00001eb295070	6	174546426	174553545	-
MQTL1B.3	TraesCS1B02G403000	1B	632715680	632719914	Zm00001eb295080	6	174553690	174558687	-
MQTL1B.3	TraesCS1B02G403600	1B	633135940	633136940	Zm00001eb295090	6	174559116	174560678	-
MQTL1B.3	TraesCS1B02G403700	1B	633137154	633139354	Zm00001eb295100	6	174561697	174565162	-
MQTL1B.3	TraesCS1B02G404000	1B	633296606	633301720	Zm00001eb295120	6	174634769	174640619	-
MQTL1B.3	TraesCS1B02G404200	1B	633330777	633333594	Zm00001eb295130	6	174641078	174643494	-
MQTL1B.3	TraesCS1B02G408600	1B	636261651	636264756	Zm00001eb295170	6	174715368	174718493	-
MQTL1B.3	TraesCS1B02G409300	1B	636753060	636754504	Zm00001eb295180	6	174719342	174721048	-
MQTL1B.3	TraesCS1B02G409600	1B	636801067	636801444	Zm00001eb295250	6	174870258	174871113	-
MQTL1B.3	TraesCS1B02G409400	1B	636768443	636768817	Zm00001eb295250	6	174870258	174871113	-
MQTL1B.3	TraesCS1B02G409700	1B	636817366	636817725	Zm00001eb295250	6	174870258	174871113	-
MQTL1B.3	TraesCS1B02G410800	1B	637494892	637499733	Zm00001eb295310	6	174941766	174949229	-
MQTL1B.3	TraesCS1B02G411700	1B	637825648	637833454	Zm00001eb295320	6	174949294	174956336	-
MQTL1B.3	TraesCS1B02G411900	1B	637937998	637945870	Zm00001eb295350	6	175016381	175023762	-
MQTL1B.3	TraesCS1B02G413300	1B	638782229	638784274	Zm00001eb295400	6	175184562	175186121	-
MQTL1B.3	TraesCS1B02G413500	1B	638881890	638883567	Zm00001eb295400	6	175184562	175186121	-
MQTL1B.3	TraesCS1B02G413400	1B	638819419	638821963	Zm00001eb295400	6	175184562	175186121	-
MQTL1B.3	TraesCS1B02G414800	1B	640027897	640031753	Zm00001eb295430	6	175254621	175256399	-
MQTL1B.3	TraesCS1B02G414800	1B	640027897	640031753	Zm00001eb295440	6	175302242	175305530	-
MQTL1B.3	TraesCS1B02G415200	1B	640155824	640164029	Zm00001eb295460	6	175308365	175316282	-
MQTL1B.3	TraesCS1B02G415100	1B	640154452	640156922	Zm00001eb295470	6	175315558	175319044	-
MQTL1B.3	TraesCS1B02G415500	1B	640559249	640563856	Zm00001eb295480	6	175321914	175327004	-
MQTL1B.3	TraesCS1B02G415800	1B	640845168	640852534	Zm00001eb295490	6	175329821	175338466	-
MQTL1B.3	TraesCS1B02G415900	1B	640864907	640867942	Zm00001eb295500	6	175344462	175347522	-
MQTL1B.3	TraesCS1B02G416800	1B	641539469	641542929	Zm00001eb295510	6	175350370	175354988	-
MQTL1B.3	TraesCS1B02G417200	1B	641631365	641633178	Zm00001eb295520	6	175355860	175357421	-
MQTL1B.3	TraesCS1B02G417100	1B	641629137	641631184	Zm00001eb295530	6	175357369	175360443	-
MQTL1B.3	TraesCS1B02G418000	1B	642121421	642123110	Zm00001eb295560	6	175408423	175410184	-
MQTL1B.3	TraesCS1B02G418400	1B	642391305	642393424	Zm00001eb295580	6	175416890	175422184	-
MQTL1B.3	TraesCS1B02G419100	1B	642674872	642679222	Zm00001eb295590	6	175509390	175512900	-
MQTL1B.3	TraesCS1B02G419800	1B	643093812	643104499	Zm00001eb295600	6	175514915	175524259	-
MQTL1B.3	TraesCS1B02G420100	1B	643245972	643246857	Zm00001eb295610	6	175524528	175525588	-
MQTL1B.3	TraesCS1B02G420200	1B	643247121	643250796	Zm00001eb295640	6	175617292	175620402	-
MQTL1B.3	TraesCS1B02G420300	1B	643278391	643279367	Zm00001eb295650	6	175621482	175622843	-
MQTL1B.3	TraesCS1B02G417800	1B	642064155	642066349	Zm00001eb295680	6	175656767	175659280	-
MQTL1B.3	TraesCS1B02G420500	1B	643559886	643568351	Zm00001eb295700	6	175673055	175681060	-
MQTL1B.3	TraesCS1B02G420700	1B	643906713	643908426	Zm00001eb295720	6	175763538	175765716	-
MQTL1B.3	TraesCS1B02G422400	1B	645510939	645514664	Zm00001eb295740	6	175823319	175827858	-
MQTL1B.3	TraesCS1B02G423500	1B	646167330	646172839	Zm00001eb295750	6	175828593	175831934	-
MQTL1B.3	TraesCS1B02G423600	1B	646189287	646191990	Zm00001eb295770	6	175833424	175835739	-
MQTL1B.3	TraesCS1B02G424100	1B	647227620	647240151	Zm00001eb295800	6	175927277	175938873	-
MQTL1B.3	TraesCS1B02G424400	1B	648444810	648454449	Zm00001eb295820	6	175955406	175962982	-
MQTL1B.3	TraesCS1B02G424700	1B	649049858	649055625	Zm00001eb295830	6	175975687	175981396	-
MQTL1B.3	TraesCS1B02G424800	1B	649329528	649332402	Zm00001eb295840	6	175988906	175991782	-
MQTL1B.3	TraesCS1B02G425500	1B	651286526	651287200	Zm00001eb295860	6	176012964	176015130	-
MQTL1B.3	TraesCS1B02G425200	1B	649670064	649671011	Zm00001eb295860	6	176012964	176015130	-
MQTL1B.3	TraesCS1B02G425300	1B	651274238	651278958	Zm00001eb295870	6	176016711	176023278	-
MQTL1B.3	TraesCS1B02G425400	1B	651279082	651281938	Zm00001eb295880	6	176022774	176024428	-
MQTL1B.3	TraesCS1B02G426200	1B	652452379	652457147	Zm00001eb295900	6	176034161	176040785	-
MQTL1B.3	TraesCS1B02G426300	1B	652457380	652459069	Zm00001eb295910	6	176041013	176042961	-
MQTL1B.3	TraesCS1B02G427400	1B	652781930	652786496	Zm00001eb295920	6	176084528	176089143	-
MQTL1B.3	TraesCS1B02G427500	1B	652924921	652925848	Zm00001eb295930	6	176136754	176137949	-
MQTL1B.3	TraesCS1B02G427600	1B	653038941	653039813	Zm00001eb295930	6	176136754	176137949	-
MQTL1B.3	TraesCS1B02G427700	1B	653045511	653048608	Zm00001eb295940	6	176139639	176143180	-
MQTL1B.3	TraesCS1B02G427900	1B	653183363	653185768	Zm00001eb295950	6	176144093	176146255	-
MQTL1B.3	TraesCS1B02G428000	1B	653234690	653236647	Zm00001eb295960	6	176149773	176151800	-
MQTL1B.3	TraesCS1B02G429200	1B	654026874	654029924	Zm00001eb296000	6	176235673	176239077	-
MQTL1B.3	TraesCS1B02G429400	1B	654031610	654032044	Zm00001eb296010	6	176239209	176241029	-
MQTL1B.3	TraesCS1B02G431200	1B	655759767	655764758	Zm00001eb296050	6	176317183	176322463	-
MQTL1B.3	TraesCS1B02G431400	1B	655781234	655786592	Zm00001eb296060	6	176323317	176328469	-
MQTL1B.3	TraesCS1B02G432200	1B	657170180	657172376	Zm00001eb296070	6	176338057	176340314	-
MQTL1B.3	TraesCS1B02G432400	1B	657176872	657180848	Zm00001eb296080	6	176343839	176347482	-
MQTL1B.3	TraesCS1B02G433400	1B	658060742	658069195	Zm00001eb296100	6	176445928	176457794	-
MQTL1B.3	TraesCS1B02G434000	1B	658526155	658531922	Zm00001eb296120	6	176477256	176483315	-
MQTL1B.3	TraesCS1B02G434300	1B	658908133	658910735	Zm00001eb296130	6	176484649	176487393	-
MQTL1B.3	TraesCS1B02G434500	1B	658915051	658919932	Zm00001eb296160	6	176550550	176556766	-
MQTL1B.3	TraesCS1B02G435600	1B	659327992	659329147	Zm00001eb296180	6	176565068	176566505	-
MQTL1B.3	TraesCS1B02G435700	1B	659377719	659382376	Zm00001eb296190	6	176611274	176616970	-
MQTL1B.3	TraesCS1B02G435900	1B	659554749	659558884	Zm00001eb296200	6	176617014	176623911	-
MQTL1B.3	TraesCS1B02G435900	1B	659554749	659558884	Zm00001eb296220	6	176638132	176644042	-
MQTL1B.3	TraesCS1B02G436300	1B	659723346	659725795	Zm00001eb296230	6	176648625	176651154	-
MQTL1B.3	TraesCS1B02G436600	1B	659776471	659777122	Zm00001eb296250	6	176693392	176694381	-
MQTL1B.3	TraesCS1B02G437100	1B	659988745	659989632	Zm00001eb296280	6	176709922	176710915	-
MQTL1B.3	TraesCS1B02G437600	1B	660107574	660111012	Zm00001eb296290	6	176711730	176716187	-
MQTL1B.3	TraesCS1B02G439600	1B	661496445	661507957	Zm00001eb296310	6	176767557	176782068	-
MQTL1B.3	TraesCS1B02G439700	1B	661508585	661509837	Zm00001eb296320	6	176782218	176783205	-
MQTL1B.3	TraesCS1B02G439800	1B	661513720	661517051	Zm00001eb296340	6	176808589	176813758	-
MQTL1B.3	TraesCS1B02G439900	1B	661558745	661562330	Zm00001eb296350	6	176814611	176818640	-
MQTL1B.3	TraesCS1B02G440800	1B	662020213	662023320	Zm00001eb296420	6	176941243	176942921	-
MQTL1B.3	TraesCS1B02G441300	1B	662192978	662194258	Zm00001eb296430	6	176943641	176945017	-
MQTL1B.3	TraesCS1B02G441600	1B	662552263	662555078	Zm00001eb296450	6	176995050	176999781	-
MQTL1B.3	TraesCS1B02G441900	1B	662665330	662671576	Zm00001eb296480	6	177009468	177016020	-
MQTL1B.3	TraesCS1B02G442600	1B	663079018	663082206	Zm00001eb296510	6	177036190	177039180	-
MQTL1B.3	TraesCS1B02G442500	1B	663043769	663047956	Zm00001eb296520	6	177050873	177056244	-
MQTL1B.3	TraesCS1B02G443200	1B	664297130	664302657	Zm00001eb296550	6	177099811	177104921	-
MQTL1B.3	TraesCS1B02G443100	1B	664285295	664288021	Zm00001eb296560	6	177106273	177108810	-
MQTL1B.3	TraesCS1B02G443100	1B	664285295	664288021	Zm00001eb296580	6	177182228	177185069	-
MQTL1B.3	TraesCS1B02G443600	1B	664785872	664789375	Zm00001eb296600	6	177278722	177285556	-
MQTL1B.3	TraesCS1B02G444000	1B	664976146	664977050	Zm00001eb296620	6	177285801	177286456	-
MQTL1B.3	TraesCS1B02G444100	1B	665022016	665022492	Zm00001eb296630	6	177287481	177288131	-
MQTL1B.3	TraesCS1B02G444600	1B	665064888	665066503	Zm00001eb296650	6	177420240	177422073	-
MQTL1B.3	TraesCS1B02G444700	1B	665099103	665100093	Zm00001eb296670	6	177424157	177424977	-
MQTL1B.3	TraesCS1B02G445200	1B	665309787	665314775	Zm00001eb296680	6	177426073	177431552	-
MQTL1B.3	TraesCS1B02G445300	1B	665397447	665402571	Zm00001eb296690	6	177432982	177438789	-
MQTL1B.3	TraesCS1B02G446000	1B	666078506	666079974	Zm00001eb296720	6	177457926	177459565	-
MQTL1B.3	TraesCS1B02G446400	1B	666331868	666332865	Zm00001eb296740	6	177468126	177469067	-
MQTL1B.3	TraesCS1B02G447500	1B	667213574	667218273	Zm00001eb296750	6	177540900	177544423	-
MQTL1B.3	TraesCS1B02G448200	1B	667619947	667621006	Zm00001eb296770	6	177566430	177567740	-
MQTL1B.3	TraesCS1B02G448400	1B	667716006	667716995	Zm00001eb296790	6	177657869	177659350	-
MQTL1B.3	TraesCS1B02G448500	1B	667737946	667739895	Zm00001eb296810	6	177662661	177665223	-
MQTL1B.3	TraesCS1B02G448600	1B	667749720	667750478	Zm00001eb296830	6	177667981	177669448	-
MQTL1B.3	TraesCS1B02G449600	1B	668117896	668126789	Zm00001eb296870	6	177724170	177731885	-
MQTL1B.3	TraesCS1B02G449700	1B	668128722	668133731	Zm00001eb296990	6	178052132	178057800	-
MQTL1B.3	TraesCS1B02G450400	1B	668648523	668655528	Zm00001eb297000	6	178060986	178067879	-
MQTL1B.3	TraesCS1B02G450400	1B	668648523	668655528	Zm00001eb297030	6	178088113	178091923	-
MQTL1B.3	TraesCS1B02G450700	1B	668756926	668763446	Zm00001eb297070	6	178263946	178273687	-
MQTL1B.3	TraesCS1B02G451900	1B	669022511	669023410	Zm00001eb297100	6	178284140	178285267	-
MQTL1B.3	TraesCS1B02G452100	1B	669150552	669154353	Zm00001eb297120	6	178293716	178298992	-
MQTL1B.3	TraesCS1B02G452000	1B	669027344	669033812	Zm00001eb297150	6	178327315	178349162	-
MQTL1B.3	TraesCS1B02G453700	1B	669895813	669902629	Zm00001eb297180	6	178359154	178367119	-
MQTL1B.3	TraesCS1B02G455700	1B	670714243	670715458	Zm00001eb297190	6	178367781	178369300	-
MQTL1B.3	TraesCS1B02G456000	1B	670798103	670800094	Zm00001eb297200	6	178415574	178417933	-
MQTL1B.3	TraesCS1B02G456500	1B	670956584	670958739	Zm00001eb297200	6	178415574	178417933	-
MQTL1B.3	TraesCS1B02G456100	1B	670830897	670832994	Zm00001eb297200	6	178415574	178417933	-
MQTL1B.3	TraesCS1B02G456300	1B	670916506	670918856	Zm00001eb297200	6	178415574	178417933	-
MQTL1B.3	TraesCS1B02G456400	1B	670946685	670949008	Zm00001eb297200	6	178415574	178417933	-
MQTL1B.3	TraesCS1B02G455100	1B	670272505	670274675	Zm00001eb297200	6	178415574	178417933	-
MQTL1B.3	TraesCS1B02G456200	1B	670899372	670901711	Zm00001eb297200	6	178415574	178417933	-
MQTL1B.3	TraesCS1B02G477100	1B	685535066	685538877	Zm00001eb297240	6	178495992	178500156	-
MQTL1B.3	TraesCS1B02G477400	1B	685645091	685649671	Zm00001eb297250	6	178498374	178502589	-
MQTL1B.3	TraesCS1B02G475400	1B	683572441	683577015	Zm00001eb297260	6	178557144	178561193	-
MQTL1B.3	TraesCS1B02G474900	1B	683471423	683473127	Zm00001eb297270	6	178603468	178605802	-
MQTL1B.3	TraesCS1B02G476500	1B	685272532	685286030	Zm00001eb297280	6	178723336	178748112	-
MQTL1B.3	TraesCS1B02G475700	1B	684067251	684069246	Zm00001eb297300	6	178866076	178869853	-
MQTL1B.3	TraesCS1B02G473400	1B	681685814	681695473	Zm00001eb297320	6	178891410	178900925	-
MQTL1B.3	TraesCS1B02G472200	1B	680162318	680165052	Zm00001eb297330	6	178933071	178935798	-
MQTL1B.3	TraesCS1B02G472100	1B	679753602	679757697	Zm00001eb297340	6	178977731	178982947	-
MQTL1B.3	TraesCS1B02G471300	1B	679567200	679571620	Zm00001eb297400	6	179102105	179105840	-
MQTL1B.3	TraesCS1B02G470800	1B	679030727	679033146	Zm00001eb297410	6	179141223	179142569	-
MQTL1B.3	TraesCS1B02G468900	1B	678064979	678070061	Zm00001eb297420	6	179142254	179147046	-
MQTL1B.3	TraesCS1B02G469300	1B	678259512	678261620	Zm00001eb297450	6	179197876	179200187	-
MQTL1B.3	TraesCS1B02G467100	1B	677090777	677093679	Zm00001eb297490	6	179354011	179357839	-
MQTL1B.3	TraesCS1B02G464300	1B	675865386	675869910	Zm00001eb297500	6	179358903	179364477	-
MQTL1B.3	TraesCS1B02G464900	1B	676070193	676072439	Zm00001eb297510	6	179410206	179412273	-
MQTL1B.3	TraesCS1B02G464800	1B	676066809	676068287	Zm00001eb297510	6	179410206	179412273	-
MQTL1B.3	TraesCS1B02G465000	1B	676073960	676075942	Zm00001eb297510	6	179410206	179412273	-
MQTL1B.3	TraesCS1B02G464100	1B	675789403	675791447	Zm00001eb297520	6	179466208	179468113	-
MQTL1B.3	TraesCS1B02G463400	1B	675559290	675571562	Zm00001eb297550	6	179510358	179529022	-
MQTL1B.3	TraesCS1B02G462500	1B	674811177	674814007	Zm00001eb297560	6	179528356	179530835	-
MQTL1B.3	TraesCS1B02G461900	1B	674619695	674625995	Zm00001eb297570	6	179555644	179566050	-
MQTL1B.3	TraesCS1B02G461800	1B	674605353	674609153	Zm00001eb297580	6	179563176	179566051	-
MQTL1B.3	TraesCS1B02G461600	1B	674498427	674500592	Zm00001eb297590	6	179640203	179642692	-
MQTL1B.3	TraesCS1B02G459400	1B	673176183	673181970	Zm00001eb297640	6	179740102	179751784	-
MQTL1B.3	TraesCS1B02G478100	1B	686749388	686755409	Zm00001eb297740	6	179915345	179925738	-
MQTL1B.3	TraesCS1B02G478300	1B	686757667	686758515	Zm00001eb297750	6	179924534	179925891	-
MQTL1B.3	TraesCS1B02G480100	1B	687711448	687719941	Zm00001eb297760	6	179989203	179997570	-
MQTL1B.3	TraesCS1B02G480200	1B	687720253	687721688	Zm00001eb297770	6	179989295	179990526	-
MQTL1B.3	TraesCS1B02G479700	1B	687403981	687406890	Zm00001eb297810	6	180240462	180242505	-
MQTL1B.3	TraesCS1B02G479500	1B	687334729	687336682	Zm00001eb297820	6	180355613	180357652	-
MQTL1B.3	TraesCS1B02G479300	1B	687275958	687281155	Zm00001eb297830	6	180378143	180386781	-
MQTL1B.3	TraesCS1B02G478900	1B	687071845	687074689	Zm00001eb297840	6	180387443	180389950	-
MQTL1B.3	TraesCS1B02G478800	1B	686932734	686937210	Zm00001eb297860	6	180478414	180480484	-
MQTL1B.3	TraesCS1B02G468500	1B	677907793	677909146	Zm00001eb300400	7	6697285	6709638	Zhao2018_Drought_mQTL7-1
MQTL1B.3	TraesCS1B02G417300	1B	641683522	641683773	Zm00001eb300950	7	8446502	8447842	Zhao2018_Drought_mQTL7-1
MQTL1B.3	TraesCS1B02G401400	1B	631822128	631826952	Zm00001eb300950	7	8446502	8447842	Zhao2018_Drought_mQTL7-1
MQTL1B.3	TraesCS1B02G430800	1B	655102218	655104350	Zm00001eb301430	7	10524508	10527442	Zhao2018_Drought_mQTL7-1
MQTL1B.3	TraesCS1B02G463100	1B	675373841	675377122	Zm00001eb301540	7	10933582	10937576	Zhao2018_Drought_mQTL7-1; Zhao2018_Drought_mQTL7-2
MQTL1B.3	TraesCS1B02G429900	1B	654382472	654385305	Zm00001eb302100	7	13401650	13405348	Zhao2018_Drought_mQTL7-1; Almeida2014_Drought_mQTL_PEH_7
MQTL1B.3	TraesCS1B02G411100	1B	637592544	637595500	Zm00001eb302370	7	14390493	14393714	Liu2019_Drought_MQTL27
MQTL1B.3	TraesCS1B02G396200	1B	627946124	627948201	Zm00001eb302510	7	15193821	15195440	Liu2019_Drought_MQTL26
MQTL1B.3	TraesCS1B02G479400	1B	687310548	687319166	Zm00001eb302520	7	15274730	15304966	Liu2019_Drought_MQTL26
MQTL1B.3	TraesCS1B02G422900	1B	645571035	645572095	Zm00001eb304080	7	24342692	24343700	-
MQTL1B.3	TraesCS1B02G433700	1B	658446860	658447655	Zm00001eb304890	7	29385073	29385903	-
MQTL1B.3	TraesCS1B02G446000	1B	666078506	666079974	Zm00001eb306450	7	43484466	43484966	-
MQTL1B.3	TraesCS1B02G446100	1B	666243269	666247479	Zm00001eb306810	7	46923995	46927665	-
MQTL1B.3	TraesCS1B02G396100	1B	627943327	627944174	Zm00001eb314390	7	128348362	128350747	-
MQTL1B.3	TraesCS1B02G414400	1B	639427824	639428789	Zm00001eb318380	7	145186233	145187090	-
MQTL1B.3	TraesCS1B02G395800	1B	627841325	627841753	Zm00001eb318380	7	145186233	145187090	-
MQTL1B.3	TraesCS1B02G460300	1B	673893216	673893908	Zm00001eb320170	7	150981796	150982933	-
MQTL1B.3	TraesCS1B02G460200	1B	673889265	673889886	Zm00001eb320170	7	150981796	150982933	-
MQTL1B.3	TraesCS1B02G460000	1B	673855521	673856192	Zm00001eb320170	7	150981796	150982933	-
MQTL1B.3	TraesCS1B02G460400	1B	673926099	673926626	Zm00001eb320170	7	150981796	150982933	-
MQTL1B.3	TraesCS1B02G433300	1B	657506674	657507474	Zm00001eb320890	7	153471484	153472599	-
MQTL1B.3	TraesCS1B02G432700	1B	657271989	657273125	Zm00001eb320890	7	153471484	153472599	-
MQTL1B.3	TraesCS1B02G454000	1B	670025362	670028705	Zm00001eb323310	7	163786162	163794150	-
MQTL1B.3	TraesCS1B02G454100	1B	670034245	670037207	Zm00001eb323310	7	163786162	163794150	-
MQTL1B.3	TraesCS1B02G454600	1B	670164777	670167783	Zm00001eb323310	7	163786162	163794150	-
MQTL1B.3	TraesCS1B02G454900	1B	670181369	670183761	Zm00001eb323310	7	163786162	163794150	-
MQTL1B.3	TraesCS1B02G454700	1B	670170578	670173316	Zm00001eb323310	7	163786162	163794150	-
MQTL1B.3	TraesCS1B02G454500	1B	670158858	670161009	Zm00001eb323330	7	163885342	163887736	-
MQTL1B.3	TraesCS1B02G453900	1B	669922599	669924501	Zm00001eb323330	7	163885342	163887736	-
MQTL1B.3	TraesCS1B02G454200	1B	670142374	670144629	Zm00001eb323330	7	163885342	163887736	-
MQTL1B.3	TraesCS1B02G454000	1B	670025362	670028705	Zm00001eb323340	7	163978928	163982122	-
MQTL1B.3	TraesCS1B02G454100	1B	670034245	670037207	Zm00001eb323340	7	163978928	163982122	-
MQTL1B.3	TraesCS1B02G454600	1B	670164777	670167783	Zm00001eb323340	7	163978928	163982122	-
MQTL1B.3	TraesCS1B02G454900	1B	670181369	670183761	Zm00001eb323340	7	163978928	163982122	-
MQTL1B.3	TraesCS1B02G454700	1B	670170578	670173316	Zm00001eb323340	7	163978928	163982122	-
MQTL1B.3	TraesCS1B02G454000	1B	670025362	670028705	Zm00001eb323360	7	163993504	163995152	-
MQTL1B.3	TraesCS1B02G454100	1B	670034245	670037207	Zm00001eb323360	7	163993504	163995152	-
MQTL1B.3	TraesCS1B02G454600	1B	670164777	670167783	Zm00001eb323360	7	163993504	163995152	-
MQTL1B.3	TraesCS1B02G454900	1B	670181369	670183761	Zm00001eb323360	7	163993504	163995152	-
MQTL1B.3	TraesCS1B02G454700	1B	670170578	670173316	Zm00001eb323360	7	163993504	163995152	-
MQTL1B.3	TraesCS1B02G454500	1B	670158858	670161009	Zm00001eb323370	7	164025747	164028563	-
MQTL1B.3	TraesCS1B02G453900	1B	669922599	669924501	Zm00001eb323370	7	164025747	164028563	-
MQTL1B.3	TraesCS1B02G454200	1B	670142374	670144629	Zm00001eb323370	7	164025747	164028563	-
MQTL1B.3	TraesCS1B02G454400	1B	670152915	670155867	Zm00001eb323380	7	164100579	164105003	-
MQTL1B.3	TraesCS1B02G454500	1B	670158858	670161009	Zm00001eb323400	7	164213568	164220753	-
MQTL1B.3	TraesCS1B02G453900	1B	669922599	669924501	Zm00001eb323400	7	164213568	164220753	-
MQTL1B.3	TraesCS1B02G454200	1B	670142374	670144629	Zm00001eb323400	7	164213568	164220753	-
MQTL1B.3	TraesCS1B02G451100	1B	668911604	668912857	Zm00001eb324240	7	166624336	166625597	-
MQTL1B.3	TraesCS1B02G434000	1B	658526155	658531922	Zm00001eb324290	7	166676417	166677328	-
MQTL1B.3	TraesCS1B02G441500	1B	662536415	662546168	Zm00001eb324510	7	167198124	167214893	-
MQTL1B.3	TraesCS1B02G460700	1B	674002160	674004781	Zm00001eb325640	7	169964029	169973084	-
MQTL1B.3	TraesCS1B02G460600	1B	673992057	673994391	Zm00001eb325640	7	169964029	169973084	-
MQTL1B.3	TraesCS1B02G460700	1B	674002160	674004781	Zm00001eb325650	7	170138683	170140768	-
MQTL1B.3	TraesCS1B02G460600	1B	673992057	673994391	Zm00001eb325650	7	170138683	170140768	-
MQTL1B.3	TraesCS1B02G432600	1B	657187970	657192003	Zm00001eb326410	7	171624639	171630191	-
MQTL1B.3	TraesCS1B02G453400	1B	669748088	669750420	Zm00001eb331110	7	183006249	183008513	-
MQTL1B.3	TraesCS1B02G411000	1B	637543578	637548326	Zm00001eb331580	7	183786300	183789051	-
MQTL1B.3	TraesCS1B02G429500	1B	654048027	654049795	Zm00001eb334760	8	10396580	10400341	-
MQTL1B.3	TraesCS1B02G404000	1B	633296606	633301720	Zm00001eb335270	8	13001535	13006311	-
MQTL1B.3	TraesCS1B02G444900	1B	665130695	665131411	Zm00001eb339180	8	28898822	28899805	Zhao2018_Drought_mQTL8-1
MQTL1B.3	TraesCS1B02G449500	1B	668053640	668056694	Zm00001eb342630	8	64797913	64800563	Liu2019_Drought_MQTL54
MQTL1B.3	TraesCS1B02G391600	1B	624815797	624816871	Zm00001eb342760	8	65610823	65612037	Liu2019_Drought_MQTL54
MQTL1B.3	TraesCS1B02G392200	1B	625082503	625084035	Zm00001eb342850	8	65961433	65962833	Liu2019_Drought_MQTL54
MQTL1B.3	TraesCS1B02G392000	1B	624970745	624972482	Zm00001eb342850	8	65961433	65962833	Liu2019_Drought_MQTL54
MQTL1B.3	TraesCS1B02G392300	1B	625145121	625146698	Zm00001eb342850	8	65961433	65962833	Liu2019_Drought_MQTL54
MQTL1B.3	TraesCS1B02G394900	1B	626684440	626688691	Zm00001eb342890	8	66322366	66325888	Liu2019_Drought_MQTL54
MQTL1B.3	TraesCS1B02G395100	1B	626722925	626727938	Zm00001eb342900	8	66365485	66369511	Liu2019_Drought_MQTL54
MQTL1B.3	TraesCS1B02G395200	1B	626853964	626855217	Zm00001eb342910	8	66440591	66441988	Liu2019_Drought_MQTL54
MQTL1B.3	TraesCS1B02G398800	1B	629940528	629942729	Zm00001eb342960	8	67003910	67006147	Liu2019_Drought_MQTL54
MQTL1B.3	TraesCS1B02G396900	1B	628602389	628604766	Zm00001eb342970	8	67034844	67039248	Liu2019_Drought_MQTL54
MQTL1B.3	TraesCS1B02G399200	1B	630465702	630467520	Zm00001eb343000	8	67212322	67213925	Liu2019_Drought_MQTL54
MQTL1B.3	TraesCS1B02G399100	1B	630262013	630263512	Zm00001eb343000	8	67212322	67213925	Liu2019_Drought_MQTL54
MQTL1B.3	TraesCS1B02G399300	1B	630520899	630522203	Zm00001eb343010	8	67219720	67220775	Liu2019_Drought_MQTL54
MQTL1B.3	TraesCS1B02G400300	1B	630831709	630834625	Zm00001eb343030	8	67222313	67226317	Liu2019_Drought_MQTL54
MQTL1B.3	TraesCS1B02G403000	1B	632715680	632719914	Zm00001eb343080	8	67356116	67359864	Liu2019_Drought_MQTL54
MQTL1B.3	TraesCS1B02G403600	1B	633135940	633136940	Zm00001eb343100	8	67400626	67401431	Liu2019_Drought_MQTL54
MQTL1B.3	TraesCS1B02G403700	1B	633137154	633139354	Zm00001eb343110	8	67401685	67405517	Liu2019_Drought_MQTL54
MQTL1B.3	TraesCS1B02G404000	1B	633296606	633301720	Zm00001eb343120	8	67546421	67552868	Liu2019_Drought_MQTL54
MQTL1B.3	TraesCS1B02G408600	1B	636261651	636264756	Zm00001eb343160	8	67733997	67736648	Liu2019_Drought_MQTL54
MQTL1B.3	TraesCS1B02G409600	1B	636801067	636801444	Zm00001eb343180	8	67739265	67739690	Liu2019_Drought_MQTL54
MQTL1B.3	TraesCS1B02G409400	1B	636768443	636768817	Zm00001eb343180	8	67739265	67739690	Liu2019_Drought_MQTL54
MQTL1B.3	TraesCS1B02G409700	1B	636817366	636817725	Zm00001eb343180	8	67739265	67739690	Liu2019_Drought_MQTL54
MQTL1B.3	TraesCS1B02G410800	1B	637494892	637499733	Zm00001eb343200	8	67926122	67942328	Liu2019_Drought_MQTL54
MQTL1B.3	TraesCS1B02G411700	1B	637825648	637833454	Zm00001eb343210	8	67932962	67942520	Liu2019_Drought_MQTL54
MQTL1B.3	TraesCS1B02G412100	1B	638013348	638015987	Zm00001eb343220	8	68102116	68104805	Liu2019_Drought_MQTL54
MQTL1B.3	TraesCS1B02G413700	1B	638930617	638931893	Zm00001eb343250	8	68439607	68441690	Liu2019_Drought_MQTL54
MQTL1B.3	TraesCS1B02G414800	1B	640027897	640031753	Zm00001eb343260	8	68442382	68445269	Liu2019_Drought_MQTL54
MQTL1B.3	TraesCS1B02G415400	1B	640555044	640558102	Zm00001eb343270	8	68605132	68608340	Liu2019_Drought_MQTL54
MQTL1B.3	TraesCS1B02G415500	1B	640559249	640563856	Zm00001eb343290	8	68631682	68639071	Liu2019_Drought_MQTL54
MQTL1B.3	TraesCS1B02G415900	1B	640864907	640867942	Zm00001eb343340	8	68743506	68747967	Liu2019_Drought_MQTL54
MQTL1B.3	TraesCS1B02G417200	1B	641631365	641633178	Zm00001eb343350	8	68748174	68751873	Liu2019_Drought_MQTL54
MQTL1B.3	TraesCS1B02G417900	1B	642070980	642074197	Zm00001eb343410	8	69143844	69146589	Liu2019_Drought_MQTL54
MQTL1B.3	TraesCS1B02G418000	1B	642121421	642123110	Zm00001eb343440	8	69279417	69280879	Liu2019_Drought_MQTL54
MQTL1B.3	TraesCS1B02G418400	1B	642391305	642393424	Zm00001eb343460	8	69351080	69356091	Liu2019_Drought_MQTL54
MQTL1B.3	TraesCS1B02G419100	1B	642674872	642679222	Zm00001eb343490	8	69576862	69580381	Liu2019_Drought_MQTL54
MQTL1B.3	TraesCS1B02G419800	1B	643093812	643104499	Zm00001eb343520	8	69582056	69611743	Liu2019_Drought_MQTL54
MQTL1B.3	TraesCS1B02G420200	1B	643247121	643250796	Zm00001eb343580	8	69946147	69949185	Liu2019_Drought_MQTL54
MQTL1B.3	TraesCS1B02G422200	1B	645357763	645369544	Zm00001eb343610	8	70199383	70202565	Liu2019_Drought_MQTL54
MQTL1B.3	TraesCS1B02G422400	1B	645510939	645514664	Zm00001eb343620	8	70203316	70207107	Liu2019_Drought_MQTL54
MQTL1B.3	TraesCS1B02G423600	1B	646189287	646191990	Zm00001eb343630	8	70207576	70209859	Liu2019_Drought_MQTL54
MQTL1B.3	TraesCS1B02G424300	1B	648031693	648034419	Zm00001eb343640	8	70238310	70239228	Liu2019_Drought_MQTL54
MQTL1B.3	TraesCS1B02G424100	1B	647227620	647240151	Zm00001eb343660	8	70380719	70393052	Liu2019_Drought_MQTL54
MQTL1B.3	TraesCS1B02G424400	1B	648444810	648454449	Zm00001eb343670	8	70706190	70713551	Liu2019_Drought_MQTL54
MQTL1B.3	TraesCS1B02G424900	1B	649368588	649369391	Zm00001eb343680	8	70848930	70854155	Liu2019_Drought_MQTL54
MQTL1B.3	TraesCS1B02G425500	1B	651286526	651287200	Zm00001eb343720	8	71022097	71023010	Liu2019_Drought_MQTL54
MQTL1B.3	TraesCS1B02G425200	1B	649670064	649671011	Zm00001eb343720	8	71022097	71023010	Liu2019_Drought_MQTL54
MQTL1B.3	TraesCS1B02G426200	1B	652452379	652457147	Zm00001eb343770	8	71466226	71472503	Liu2019_Drought_MQTL54
MQTL1B.3	TraesCS1B02G426300	1B	652457380	652459069	Zm00001eb343780	8	71472810	71474611	Liu2019_Drought_MQTL54
MQTL1B.3	TraesCS1B02G427700	1B	653045511	653048608	Zm00001eb343820	8	71727850	71729814	Liu2019_Drought_MQTL54
MQTL1B.3	TraesCS1B02G427900	1B	653183363	653185768	Zm00001eb343830	8	71791395	71793523	Liu2019_Drought_MQTL54
MQTL1B.3	TraesCS1B02G428800	1B	653872631	653875575	Zm00001eb343840	8	71805695	71809011	Liu2019_Drought_MQTL54
MQTL1B.3	TraesCS1B02G429300	1B	654030142	654031292	Zm00001eb343850	8	71811012	71813177	Liu2019_Drought_MQTL54
MQTL1B.3	TraesCS1B02G431400	1B	655781234	655786592	Zm00001eb343870	8	71881363	71885620	Liu2019_Drought_MQTL54
MQTL1B.3	TraesCS1B02G433400	1B	658060742	658069195	Zm00001eb343930	8	72227605	72254725	Liu2019_Drought_MQTL54
MQTL1B.3	TraesCS1B02G434000	1B	658526155	658531922	Zm00001eb343950	8	72277154	72283679	Liu2019_Drought_MQTL54
MQTL1B.3	TraesCS1B02G434300	1B	658908133	658910735	Zm00001eb343960	8	72349453	72353888	Liu2019_Drought_MQTL54
MQTL1B.3	TraesCS1B02G434400	1B	658911233	658914898	Zm00001eb343970	8	72570035	72574528	Liu2019_Drought_MQTL54
MQTL1B.3	TraesCS1B02G434500	1B	658915051	658919932	Zm00001eb343980	8	72574289	72580422	Liu2019_Drought_MQTL54
MQTL1B.3	TraesCS1B02G435900	1B	659554749	659558884	Zm00001eb344010	8	72678493	72685494	Liu2019_Drought_MQTL54
MQTL1B.3	TraesCS1B02G435900	1B	659554749	659558884	Zm00001eb344020	8	72943518	72948618	Liu2019_Drought_MQTL54
MQTL1B.3	TraesCS1B02G435900	1B	659554749	659558884	Zm00001eb344040	8	73022845	73030427	Liu2019_Drought_MQTL54
MQTL1B.3	TraesCS1B02G436300	1B	659723346	659725795	Zm00001eb344070	8	73112820	73115198	Liu2019_Drought_MQTL54
MQTL1B.3	TraesCS1B02G437100	1B	659988745	659989632	Zm00001eb344100	8	73295057	73296277	Liu2019_Drought_MQTL54
MQTL1B.3	TraesCS1B02G437600	1B	660107574	660111012	Zm00001eb344110	8	73297574	73307109	Liu2019_Drought_MQTL54
MQTL1B.3	TraesCS1B02G440200	1B	661895379	661897297	Zm00001eb344150	8	73629091	73630782	Liu2019_Drought_MQTL54
MQTL1B.3	TraesCS1B02G440700	1B	662020304	662021029	Zm00001eb344160	8	73725437	73726858	Liu2019_Drought_MQTL54
MQTL1B.3	TraesCS1B02G440600	1B	662016062	662017381	Zm00001eb344160	8	73725437	73726858	Liu2019_Drought_MQTL54
MQTL1B.3	TraesCS1B02G440500	1B	662005092	662006455	Zm00001eb344160	8	73725437	73726858	Liu2019_Drought_MQTL54
MQTL1B.3	TraesCS1B02G440300	1B	661929604	661930887	Zm00001eb344160	8	73725437	73726858	Liu2019_Drought_MQTL54
MQTL1B.3	TraesCS1B02G441300	1B	662192978	662194258	Zm00001eb344200	8	73763146	73764163	Liu2019_Drought_MQTL54
MQTL1B.3	TraesCS1B02G441400	1B	662520537	662522241	Zm00001eb344210	8	73966393	73969285	Liu2019_Drought_MQTL54
MQTL1B.3	TraesCS1B02G441700	1B	662555907	662558937	Zm00001eb344230	8	73971030	73974699	Liu2019_Drought_MQTL54
MQTL1B.3	TraesCS1B02G441900	1B	662665330	662671576	Zm00001eb344260	8	74088079	74094567	Liu2019_Drought_MQTL54
MQTL1B.3	TraesCS1B02G442000	1B	662783949	662786278	Zm00001eb344280	8	74141794	74142840	Liu2019_Drought_MQTL54
MQTL1B.3	TraesCS1B02G442300	1B	662909797	662912960	Zm00001eb344300	8	74151563	74155474	Liu2019_Drought_MQTL54
MQTL1B.3	TraesCS1B02G443200	1B	664297130	664302657	Zm00001eb344340	8	74207458	74212037	Liu2019_Drought_MQTL54
MQTL1B.3	TraesCS1B02G443100	1B	664285295	664288021	Zm00001eb344350	8	74213050	74223739	Liu2019_Drought_MQTL54
MQTL1B.3	TraesCS1B02G443800	1B	664807427	664809280	Zm00001eb344400	8	74367114	74368811	Liu2019_Drought_MQTL54
MQTL1B.3	TraesCS1B02G444700	1B	665099103	665100093	Zm00001eb344410	8	74478158	74478631	-
MQTL1B.3	TraesCS1B02G445100	1B	665291797	665292300	Zm00001eb344420	8	74479724	74480902	-
MQTL1B.3	TraesCS1B02G446100	1B	666243269	666247479	Zm00001eb344470	8	75075125	75080838	-
MQTL1B.3	TraesCS1B02G446500	1B	666535726	666539402	Zm00001eb344490	8	75113198	75116877	-
MQTL1B.3	TraesCS1B02G446700	1B	666814495	666819609	Zm00001eb344500	8	75117959	75124662	-
MQTL1B.3	TraesCS1B02G447900	1B	667423340	667428979	Zm00001eb344520	8	75266888	75272300	-
MQTL1B.3	TraesCS1B02G448100	1B	667491123	667494420	Zm00001eb344530	8	75271279	75274720	-
MQTL1B.3	TraesCS1B02G448200	1B	667619947	667621006	Zm00001eb344540	8	75289581	75291368	-
MQTL1B.3	TraesCS1B02G448300	1B	667677457	667682364	Zm00001eb344570	8	75295955	75302052	-
MQTL1B.3	TraesCS1B02G448400	1B	667716006	667716995	Zm00001eb344580	8	75530337	75532609	-
MQTL1B.3	TraesCS1B02G448600	1B	667749720	667750478	Zm00001eb344600	8	75535598	75537346	-
MQTL1B.3	TraesCS1B02G450700	1B	668756926	668763446	Zm00001eb344700	8	75927764	75938104	-
MQTL1B.3	TraesCS1B02G451800	1B	668981723	668983624	Zm00001eb344710	8	76028372	76030018	-
MQTL1B.3	TraesCS1B02G451900	1B	669022511	669023410	Zm00001eb344730	8	76067697	76069008	-
MQTL1B.3	TraesCS1B02G452000	1B	669027344	669033812	Zm00001eb344760	8	76361084	76366029	-
MQTL1B.3	TraesCS1B02G455000	1B	670202181	670203493	Zm00001eb344810	8	76469546	76471098	-
MQTL1B.3	TraesCS1B02G455900	1B	670783507	670784392	Zm00001eb344820	8	76504841	76505721	-
MQTL1B.3	TraesCS1B02G455200	1B	670384230	670390259	Zm00001eb344850	8	76573215	76578741	-
MQTL1B.3	TraesCS1B02G456000	1B	670798103	670800094	Zm00001eb344870	8	76973351	76975713	-
MQTL1B.3	TraesCS1B02G456500	1B	670956584	670958739	Zm00001eb344870	8	76973351	76975713	-
MQTL1B.3	TraesCS1B02G456100	1B	670830897	670832994	Zm00001eb344870	8	76973351	76975713	-
MQTL1B.3	TraesCS1B02G456300	1B	670916506	670918856	Zm00001eb344870	8	76973351	76975713	-
MQTL1B.3	TraesCS1B02G456400	1B	670946685	670949008	Zm00001eb344870	8	76973351	76975713	-
MQTL1B.3	TraesCS1B02G455100	1B	670272505	670274675	Zm00001eb344870	8	76973351	76975713	-
MQTL1B.3	TraesCS1B02G456200	1B	670899372	670901711	Zm00001eb344870	8	76973351	76975713	-
MQTL1B.3	TraesCS1B02G456000	1B	670798103	670800094	Zm00001eb344880	8	77028971	77030022	-
MQTL1B.3	TraesCS1B02G456500	1B	670956584	670958739	Zm00001eb344880	8	77028971	77030022	-
MQTL1B.3	TraesCS1B02G456100	1B	670830897	670832994	Zm00001eb344880	8	77028971	77030022	-
MQTL1B.3	TraesCS1B02G456300	1B	670916506	670918856	Zm00001eb344880	8	77028971	77030022	-
MQTL1B.3	TraesCS1B02G456400	1B	670946685	670949008	Zm00001eb344880	8	77028971	77030022	-
MQTL1B.3	TraesCS1B02G455100	1B	670272505	670274675	Zm00001eb344880	8	77028971	77030022	-
MQTL1B.3	TraesCS1B02G456200	1B	670899372	670901711	Zm00001eb344880	8	77028971	77030022	-
MQTL1B.3	TraesCS1B02G456600	1B	671196079	671199024	Zm00001eb344890	8	77160131	77163269	-
MQTL1B.3	TraesCS1B02G456700	1B	671199121	671202722	Zm00001eb344900	8	77163421	77167158	-
MQTL1B.3	TraesCS1B02G459300	1B	673173244	673175613	Zm00001eb344930	8	77210027	77212524	-
MQTL1B.3	TraesCS1B02G459500	1B	673635623	673642496	Zm00001eb344950	8	77536955	77542082	-
MQTL1B.3	TraesCS1B02G459600	1B	673741324	673746058	Zm00001eb344970	8	77586005	77590726	-
MQTL1B.3	TraesCS1B02G461700	1B	674573377	674574826	Zm00001eb345000	8	77863153	77864456	-
MQTL1B.3	TraesCS1B02G461900	1B	674619695	674625995	Zm00001eb345020	8	77865693	77878703	-
MQTL1B.3	TraesCS1B02G462200	1B	674657905	674662590	Zm00001eb345040	8	78054535	78059547	-
MQTL1B.3	TraesCS1B02G462300	1B	674667585	674671549	Zm00001eb345060	8	78070448	78076010	-
MQTL1B.3	TraesCS1B02G463000	1B	675312208	675314842	Zm00001eb345070	8	78083982	78091434	-
MQTL1B.3	TraesCS1B02G464900	1B	676070193	676072439	Zm00001eb345120	8	78564011	78565383	-
MQTL1B.3	TraesCS1B02G464800	1B	676066809	676068287	Zm00001eb345120	8	78564011	78565383	-
MQTL1B.3	TraesCS1B02G465000	1B	676073960	676075942	Zm00001eb345120	8	78564011	78565383	-
MQTL1B.3	TraesCS1B02G464900	1B	676070193	676072439	Zm00001eb345150	8	78705276	78706447	-
MQTL1B.3	TraesCS1B02G464800	1B	676066809	676068287	Zm00001eb345150	8	78705276	78706447	-
MQTL1B.3	TraesCS1B02G465000	1B	676073960	676075942	Zm00001eb345150	8	78705276	78706447	-
MQTL1B.3	TraesCS1B02G468700	1B	678046588	678050014	Zm00001eb345200	8	79014897	79018073	-
MQTL1B.3	TraesCS1B02G469300	1B	678259512	678261620	Zm00001eb345230	8	79170108	79173051	-
MQTL1B.3	TraesCS1B02G473400	1B	681685814	681695473	Zm00001eb345240	8	79310228	79332838	-
MQTL1B.3	TraesCS1B02G475000	1B	683473385	683476341	Zm00001eb345250	8	79333212	79335864	-
MQTL1B.3	TraesCS1B02G475400	1B	683572441	683577015	Zm00001eb345260	8	79335997	79339448	-
MQTL1B.3	TraesCS1B02G475700	1B	684067251	684069246	Zm00001eb345270	8	79568849	79573001	-
MQTL1B.3	TraesCS1B02G472500	1B	680861625	680868122	Zm00001eb345280	8	79692632	79699830	-
MQTL1B.3	TraesCS1B02G474800	1B	683459637	683471227	Zm00001eb345290	8	79774738	79827878	-
MQTL1B.3	TraesCS1B02G476600	1B	685287997	685294764	Zm00001eb345350	8	79925922	79933282	-
MQTL1B.3	TraesCS1B02G477100	1B	685535066	685538877	Zm00001eb345410	8	80211725	80215696	-
MQTL1B.3	TraesCS1B02G477500	1B	685719591	685724095	Zm00001eb345420	8	80215677	80220603	-
MQTL1B.3	TraesCS1B02G478300	1B	686757667	686758515	Zm00001eb345530	8	80579516	80580710	-
MQTL1B.3	TraesCS1B02G478700	1B	686928123	686932384	Zm00001eb345540	8	80642530	80645834	-
MQTL1B.3	TraesCS1B02G479200	1B	687128835	687135871	Zm00001eb345540	8	80642530	80645834	-
MQTL1B.3	TraesCS1B02G479000	1B	687078233	687084562	Zm00001eb345540	8	80642530	80645834	-
MQTL1B.3	TraesCS1B02G478800	1B	686932734	686937210	Zm00001eb345550	8	80645814	80649239	-
MQTL1B.3	TraesCS1B02G479500	1B	687334729	687336682	Zm00001eb345560	8	80735935	80737913	-
MQTL1B.3	TraesCS1B02G479600	1B	687400798	687402987	Zm00001eb345570	8	80738378	80739906	-
MQTL1B.3	TraesCS1B02G479700	1B	687403981	687406890	Zm00001eb345580	8	80747138	80748900	-
MQTL1B.3	TraesCS1B02G432400	1B	657176872	657180848	Zm00001eb345990	8	84204285	84207215	-
MQTL1B.3	TraesCS1B02G453500	1B	669751414	669751683	Zm00001eb358730	8	149290351	149290590	-
MQTL1B.3	TraesCS1B02G417700	1B	642048531	642049331	Zm00001eb359770	8	153106153	153110291	-
MQTL1B.3	TraesCS1B02G433600	1B	658438665	658440118	Zm00001eb360200	8	154329683	154330633	-
MQTL1B.3	TraesCS1B02G433500	1B	658189425	658190931	Zm00001eb360200	8	154329683	154330633	-
MQTL1B.3	TraesCS1B02G433600	1B	658438665	658440118	Zm00001eb360210	8	154359645	154360630	-
MQTL1B.3	TraesCS1B02G433500	1B	658189425	658190931	Zm00001eb360210	8	154359645	154360630	-
MQTL1B.3	TraesCS1B02G433600	1B	658438665	658440118	Zm00001eb360220	8	154382623	154383570	-
MQTL1B.3	TraesCS1B02G433500	1B	658189425	658190931	Zm00001eb360220	8	154382623	154383570	-
MQTL1B.3	TraesCS1B02G395300	1B	626863958	626865301	Zm00001eb360370	8	154850711	154851575	-
MQTL1B.3	TraesCS1B02G433600	1B	658438665	658440118	Zm00001eb364350	8	167789998	167790867	-
MQTL1B.3	TraesCS1B02G433500	1B	658189425	658190931	Zm00001eb364350	8	167789998	167790867	-
MQTL1B.3	TraesCS1B02G404000	1B	633296606	633301720	Zm00001eb367010	8	173471312	173472882	-
MQTL1B.3	TraesCS1B02G433000	1B	657341527	657342669	Zm00001eb367400	8	174093292	174093812	-
MQTL1B.3	TraesCS1B02G404000	1B	633296606	633301720	Zm00001eb371470	9	1943471	1950727	-
MQTL1B.3	TraesCS1B02G407215	1B	634318592	634320112	Zm00001eb373900	9	12168325	12173646	-
MQTL1B.3	TraesCS1B02G445400	1B	665407088	665410456	Zm00001eb375720	9	18360531	18363207	Zhao2018_Drought_mQTL9-1; Liu2019_Drought_MQTL31
MQTL1B.3	TraesCS1B02G434000	1B	658526155	658531922	Zm00001eb376470	9	19978278	19979384	-
MQTL1B.3	TraesCS1B02G443900	1B	664952324	664955648	Zm00001eb377530	9	22831715	22835471	-
MQTL1B.3	TraesCS1B02G408200	1B	635920024	635926285	Zm00001eb380080	9	34625482	34634881	Zhao2018_Drought_mQTL9-2
MQTL1B.3	TraesCS1B02G453600	1B	669754736	669761058	Zm00001eb380080	9	34625482	34634881	Zhao2018_Drought_mQTL9-2
MQTL1B.3	TraesCS1B02G432400	1B	657176872	657180848	Zm00001eb381680	9	48076371	48079038	Zhao2018_Drought_mQTL9-2
MQTL1B.3	TraesCS1B02G432400	1B	657176872	657180848	Zm00001eb381730	9	48181088	48183797	Zhao2018_Drought_mQTL9-2
MQTL1B.3	TraesCS1B02G400500	1B	631064445	631068250	Zm00001eb382290	9	52816143	52822254	Zhao2018_Drought_mQTL9-2
MQTL1B.3	TraesCS1B02G458700	1B	672557208	672557780	Zm00001eb382940	9	64117872	64119038	Zhao2018_Drought_mQTL9-2
MQTL1B.3	TraesCS1B02G442000	1B	662783949	662786278	Zm00001eb382980	9	64525028	64527379	Zhao2018_Drought_mQTL9-2
MQTL1B.3	TraesCS1B02G432400	1B	657176872	657180848	Zm00001eb383190	9	66564775	66567697	Zhao2018_Drought_mQTL9-2
MQTL1B.3	TraesCS1B02G420600	1B	643587156	643590805	Zm00001eb383250	9	67310382	67314571	Zhao2018_Drought_mQTL9-2
MQTL1B.3	TraesCS1B02G413200	1B	638748168	638748964	Zm00001eb384510	9	77928355	77929207	Zhao2018_Drought_mQTL9-2
MQTL1B.3	TraesCS1B02G442000	1B	662783949	662786278	Zm00001eb384780	9	81493635	81496061	Zhao2018_Drought_mQTL9-2
MQTL1B.3	TraesCS1B02G395300	1B	626863958	626865301	Zm00001eb386760	9	97935461	97937214	Zhao2018_Drought_mQTL9-2
MQTL1B.3	TraesCS1B02G451500	1B	668935157	668939890	Zm00001eb391460	9	121945357	121947548	Zhao2018_Drought_mQTL9-3
MQTL1B.3	TraesCS1B02G451500	1B	668935157	668939890	Zm00001eb391470	9	121985360	121986570	Zhao2018_Drought_mQTL9-3
MQTL1B.3	TraesCS1B02G468600	1B	677913314	677915244	Zm00001eb392470	9	125944313	125946615	Zhao2018_Drought_mQTL9-3
MQTL1B.3	TraesCS1B02G393300	1B	626152672	626155805	Zm00001eb392550	9	126215550	126219692	Zhao2018_Drought_mQTL9-3
MQTL1B.3	TraesCS1B02G435700	1B	659377719	659382376	Zm00001eb393230	9	129644577	129647590	Zhao2018_Drought_mQTL9-3
MQTL1B.3	TraesCS1B02G432000	1B	656656796	656659961	Zm00001eb395950	9	140632663	140635731	Liu2019_Drought_MQTL32; Liu2019_Drought_MQTL59
MQTL1B.3	TraesCS1B02G412200	1B	638034242	638036714	Zm00001eb395980	9	140760378	140762502	Liu2019_Drought_MQTL32; Liu2019_Drought_MQTL59
MQTL1B.3	TraesCS1B02G419100	1B	642674872	642679222	Zm00001eb399710	9	151816158	151819878	Liu2019_Drought_MQTL33; Liu2019_Drought_MQTL32; Liu2019_Drought_MQTL60
MQTL1B.3	TraesCS1B02G416000	1B	641022992	641035971	Zm00001eb401330	9	155904621	155905899	Liu2019_Drought_MQTL33
MQTL1B.3	TraesCS1B02G446900	1B	666826251	666826688	Zm00001eb406490	10	4309015	4309712	-
MQTL1B.3	TraesCS1B02G402100	1B	632014277	632018299	Zm00001eb406540	10	4588640	4593178	Zhao2018_Drought_mQTL10-1
MQTL1B.3	TraesCS1B02G414100	1B	639004636	639005220	Zm00001eb407050	10	6009882	6011506	-
MQTL1B.3	TraesCS1B02G443700	1B	664799757	664806046	Zm00001eb407850	10	9410892	9411536	-
MQTL1B.3	TraesCS1B02G443700	1B	664799757	664806046	Zm00001eb407860	10	9413956	9418541	-
MQTL1B.3	TraesCS1B02G446100	1B	666243269	666247479	Zm00001eb412090	10	44405718	44412814	Zhao2018_Drought_mQTL10-2; Liu2019_Drought_MQTL35
MQTL1B.3	TraesCS1B02G430500	1B	654854994	654862092	Zm00001eb412320	10	48126284	48129598	Zhao2018_Drought_mQTL10-2; Liu2019_Drought_MQTL35
MQTL1B.3	TraesCS1B02G406600	1B	633746674	633747143	Zm00001eb412340	10	48331616	48332272	Zhao2018_Drought_mQTL10-2; Liu2019_Drought_MQTL35
MQTL1B.3	TraesCS1B02G448900	1B	667830684	667832836	Zm00001eb415720	10	79338786	79340829	Liu2019_Drought_MQTL35
MQTL1B.3	TraesCS1B02G429900	1B	654382472	654385305	Zm00001eb418450	10	94222535	94224253	Almeida2013_Drought_mQTL_GY_10a; Liu2019_Drought_MQTL35
MQTL1B.3	TraesCS1B02G420400	1B	643490606	643496220	Zm00001eb419320	10	99461790	99471718	Almeida2013_Drought_mQTL_GY_10a; Liu2019_Drought_MQTL35
MQTL1B.3	TraesCS1B02G410200	1B	637352505	637354215	Zm00001eb419380	10	99978154	99980044	Almeida2013_Drought_mQTL_GY_10a; Liu2019_Drought_MQTL35
MQTL1B.3	TraesCS1B02G409900	1B	636859998	636861915	Zm00001eb419380	10	99978154	99980044	Almeida2013_Drought_mQTL_GY_10a; Liu2019_Drought_MQTL35
MQTL1B.3	TraesCS1B02G410000	1B	636873554	636875086	Zm00001eb419380	10	99978154	99980044	Almeida2013_Drought_mQTL_GY_10a; Liu2019_Drought_MQTL35
MQTL1B.3	TraesCS1B02G409500	1B	636796069	636796581	Zm00001eb419830	10	103427450	103428364	Almeida2013_Drought_mQTL_GY_10a; Liu2019_Drought_MQTL35
MQTL1B.3	TraesCS1B02G396200	1B	627946124	627948201	Zm00001eb420260	10	106595841	106607937	Almeida2013_Drought_mQTL_GY_10a; Liu2019_Drought_MQTL35
MQTL1B.3	TraesCS1B02G392400	1B	625568100	625573141	Zm00001eb426980	10	134559953	134565975	Almeida2014_Drought_mQTL_SG_10; Almeida2014_Drought_mQTL_PEH_10; Almeida2013_Drought_mQTL_GY_10b
MQTL1B.3	TraesCS1B02G477300	1B	685640003	685644713	Zm00001eb427480	10	135806456	135826191	Almeida2014_Drought_mQTL_SG_10; Almeida2014_Drought_mQTL_PEH_10; Almeida2013_Drought_mQTL_GY_10b
MQTL1B.3	TraesCS1B02G415800	1B	640845168	640852534	Zm00001eb430230	10	142935952	142944548	Almeida2014_Drought_mQTL_PEH_10; Almeida2013_Drought_mQTL_GY_10b; Zhao2018_Drought_mQTL10-3
MQTL1B.3	TraesCS1B02G445000	1B	665273729	665278609	Zm00001eb434390	10	151473679	151476916	-
MQTL1D.4	TraesCS1D02G385500	1D	458805320	458808254	Zm00001eb001600	1	4792493	4796120	-
MQTL1D.4	TraesCS1D02G391000	1D	462121354	462122850	Zm00001eb002980	1	8170576	8171343	-
MQTL1D.4	TraesCS1D02G379900	1D	455772652	455775711	Zm00001eb019050	1	68197490	68201467	Almeida2013_Drought_mQTL_GY_1a
MQTL1D.4	TraesCS1D02G390700	1D	462092058	462093077	Zm00001eb020430	1	75870390	75872007	Almeida2013_Drought_mQTL_GY_1a
MQTL1D.4	TraesCS1D02G390800	1D	462106210	462106803	Zm00001eb020430	1	75870390	75872007	Almeida2013_Drought_mQTL_GY_1a
MQTL1D.4	TraesCS1D02G390900	1D	462113784	462115638	Zm00001eb020430	1	75870390	75872007	Almeida2013_Drought_mQTL_GY_1a
MQTL1D.4	TraesCS1D02G383300	1D	457942311	457946022	Zm00001eb021070	1	79969076	79974882	Almeida2013_Drought_mQTL_GY_1a
MQTL1D.4	TraesCS1D02G378600	1D	454563576	454565150	Zm00001eb022690	1	87259948	87260505	Almeida2013_Drought_mQTL_GY_1a
MQTL1D.4	TraesCS1D02G389400	1D	461116809	461117720	Zm00001eb026020	1	115384151	115384863	Almeida2013_Drought_mQTL_GY_1a
MQTL1D.4	TraesCS1D02G394400	1D	463456166	463457489	Zm00001eb027840	1	143347778	143349245	Almeida2014_Drought_mQTL_PEH_1; Almeida2013_Drought_mQTL_GY_1a
MQTL1D.4	TraesCS1D02G392100	1D	462334077	462337272	Zm00001eb031390	1	176175335	176178963	Almeida2014_Drought_mQTL_SG_1b; Almeida2013_Drought_mQTL_GY_1a; Zhao2018_Drought_mQTL1-4; Liu2019_Drought_MQTL62
MQTL1D.4	TraesCS1D02G382400	1D	457529369	457531885	Zm00001eb042270	1	222787810	222790007	Zhao2018_Drought_mQTL1-5
MQTL1D.4	TraesCS1D02G379100	1D	455104539	455109301	Zm00001eb043220	1	227816244	227820967	Zhao2018_Drought_mQTL1-5
MQTL1D.4	TraesCS1D02G382900	1D	457849426	457852410	Zm00001eb047760	1	245254556	245258157	-
MQTL1D.4	TraesCS1D02G383100	1D	457878891	457881278	Zm00001eb047770	1	245344445	245361630	-
MQTL1D.4	TraesCS1D02G381700	1D	457048201	457050902	Zm00001eb055640	1	276786887	276793669	Almeida2013_Drought_mQTL_GY_1b; Zhao2018_Drought_mQTL1-7
MQTL1D.4	TraesCS1D02G379200	1D	455113723	455115842	Zm00001eb060980	1	295423285	295426271	-
MQTL1D.4	TraesCS1D02G379000	1D	455081339	455086342	Zm00001eb076820	2	28390806	28397891	Zhao2018_Drought_mQTL2-2
MQTL1D.4	TraesCS1D02G382300	1D	457256496	457257693	Zm00001eb077090	2	29276987	29277589	Zhao2018_Drought_mQTL2-2
MQTL1D.4	TraesCS1D02G382300	1D	457256496	457257693	Zm00001eb083500	2	57266178	57266618	Zhao2018_Drought_mQTL2-2
MQTL1D.4	TraesCS1D02G384800	1D	458436131	458438152	Zm00001eb086170	2	80517380	80519503	-
MQTL1D.4	TraesCS1D02G376200	1D	452620777	452622609	Zm00001eb088630	2	110999024	111000271	-
MQTL1D.4	TraesCS1D02G389300	1D	461052237	461057083	Zm00001eb103650	2	202535991	202538180	-
MQTL1D.4	TraesCS1D02G386400	1D	459044380	459047464	Zm00001eb110920	2	222314992	222318837	Almeida2014_Drought_mQTL_EPP_2; Liu2019_Drought_MQTL42
MQTL1D.4	TraesCS1D02G392000	1D	462309281	462309975	Zm00001eb113200	2	229711018	229712258	-
MQTL1D.4	TraesCS1D02G381700	1D	457048201	457050902	Zm00001eb117870	2	241771983	241777683	-
MQTL1D.4	TraesCS1D02G380600	1D	456031174	456035116	Zm00001eb121210	3	6470591	6476796	Zhao2018_Drought_mQTL3-1
MQTL1D.4	TraesCS1D02G380700	1D	456060131	456064542	Zm00001eb121210	3	6470591	6476796	Zhao2018_Drought_mQTL3-1
MQTL1D.4	TraesCS1D02G383100	1D	457878891	457881278	Zm00001eb132600	3	87094626	87137293	-
MQTL1D.4	TraesCS1D02G383100	1D	457878891	457881278	Zm00001eb133410	3	98686692	98694868	-
MQTL1D.4	TraesCS1D02G392100	1D	462334077	462337272	Zm00001eb148870	3	187585294	187593909	Liu2019_Drought_MQTL12; Almeida2014_Drought_mQTL_EPP_3
MQTL1D.4	TraesCS1D02G387300	1D	459892031	459896082	Zm00001eb161640	3	229609093	229613099	-
MQTL1D.4	TraesCS1D02G391700	1D	462262990	462264540	Zm00001eb165040	4	2932728	2936306	-
MQTL1D.4	TraesCS1D02G391800	1D	462290008	462291904	Zm00001eb165040	4	2932728	2936306	-
MQTL1D.4	TraesCS1D02G391000	1D	462121354	462122850	Zm00001eb167930	4	11606322	11607146	-
MQTL1D.4	TraesCS1D02G376300	1D	452625185	452627671	Zm00001eb168550	4	14486593	14490005	-
MQTL1D.4	TraesCS1D02G392000	1D	462309281	462309975	Zm00001eb170450	4	24839574	24840226	-
MQTL1D.4	TraesCS1D02G376900	1D	453274017	453278271	Zm00001eb170740	4	26899619	26906139	-
MQTL1D.4	TraesCS1D02G382300	1D	457256496	457257693	Zm00001eb171860	4	31721481	31726471	-
MQTL1D.4	TraesCS1D02G378300	1D	454229357	454232744	Zm00001eb174980	4	45361209	45364646	Zhao2018_Drought_mQTL4-1
MQTL1D.4	TraesCS1D02G376100	1D	452617066	452620594	Zm00001eb176950	4	63035890	63037736	-
MQTL1D.4	TraesCS1D02G379700	1D	455759853	455761317	Zm00001eb182650	4	126441196	126443449	-
MQTL1D.4	TraesCS1D02G383100	1D	457878891	457881278	Zm00001eb187180	4	160874235	160883472	Zhao2018_Drought_mQTL4-2
MQTL1D.4	TraesCS1D02G391700	1D	462262990	462264540	Zm00001eb198900	4	202310973	202313067	-
MQTL1D.4	TraesCS1D02G391800	1D	462290008	462291904	Zm00001eb198900	4	202310973	202313067	-
MQTL1D.4	TraesCS1D02G394500	1D	463471615	463478025	Zm00001eb204130	4	231951227	231956531	Zhao2018_Drought_mQTL4-4
MQTL1D.4	TraesCS1D02G376200	1D	452620777	452622609	Zm00001eb211510	5	2475424	2476397	-
MQTL1D.4	TraesCS1D02G379200	1D	455113723	455115842	Zm00001eb212880	5	4444783	4445878	-
MQTL1D.4	TraesCS1D02G383100	1D	457878891	457881278	Zm00001eb218580	5	17137927	17145613	-
MQTL1D.4	TraesCS1D02G378200	1D	454222465	454228809	Zm00001eb223950	5	39903027	39909875	-
MQTL1D.4	TraesCS1D02G394300	1D	463445862	463446659	Zm00001eb227010	5	58777453	58778447	-
MQTL1D.4	TraesCS1D02G383100	1D	457878891	457881278	Zm00001eb235160	5	106857668	106891761	Liu2019_Drought_MQTL67
MQTL1D.4	TraesCS1D02G389900	1D	461485299	461487467	Zm00001eb237650	5	139878274	139881537	Zhao2018_Drought_mQTL5-2
MQTL1D.4	TraesCS1D02G390000	1D	461506169	461533668	Zm00001eb237650	5	139878274	139881537	Zhao2018_Drought_mQTL5-2
MQTL1D.4	TraesCS1D02G394500	1D	463471615	463478025	Zm00001eb238210	5	144024407	144029411	Zhao2018_Drought_mQTL5-2
MQTL1D.4	TraesCS1D02G379300	1D	455121874	455124594	Zm00001eb238300	5	145131834	145134200	Zhao2018_Drought_mQTL5-2
MQTL1D.4	TraesCS1D02G391700	1D	462262990	462264540	Zm00001eb250890	5	205442307	205444253	Zhao2018_Drought_mQTL5-4; Liu2019_Drought_MQTL48
MQTL1D.4	TraesCS1D02G391800	1D	462290008	462291904	Zm00001eb250890	5	205442307	205444253	Zhao2018_Drought_mQTL5-4; Liu2019_Drought_MQTL48
MQTL1D.4	TraesCS1D02G375400	1D	452346576	452348810	Zm00001eb266290	6	42314702	42316811	-
MQTL1D.4	TraesCS1D02G387000	1D	459831193	459838843	Zm00001eb269450	6	72052501	72056886	-
MQTL1D.4	TraesCS1D02G385600	1D	458824164	458829909	Zm00001eb272000	6	92188139	92193165	Zhao2018_Drought_mQTL6-1
MQTL1D.4	TraesCS1D02G380800	1D	456132384	456133149	Zm00001eb283440	6	140573218	140573748	Liu2019_Drought_MQTL22 Zhao2018_Drought_mQTL6-2
MQTL1D.4	TraesCS1D02G381100	1D	456199600	456200246	Zm00001eb283440	6	140573218	140573748	Liu2019_Drought_MQTL22 Zhao2018_Drought_mQTL6-2
MQTL1D.4	TraesCS1D02G378600	1D	454563576	454565150	Zm00001eb284240	6	143595578	143597633	Zhao2018_Drought_mQTL6-2
MQTL1D.4	TraesCS1D02G389300	1D	461052237	461057083	Zm00001eb294100	6	172848096	172858413	-
MQTL1D.4	TraesCS1D02G375500	1D	452427573	452430655	Zm00001eb294690	6	173813966	173820098	-
MQTL1D.4	TraesCS1D02G375600	1D	452455818	452458887	Zm00001eb294690	6	173813966	173820098	-
MQTL1D.4	TraesCS1D02G375700	1D	452477934	452483495	Zm00001eb294690	6	173813966	173820098	-
MQTL1D.4	TraesCS1D02G375800	1D	452485996	452493972	Zm00001eb294700	6	173844341	173850802	-
MQTL1D.4	TraesCS1D02G376000	1D	452502146	452506435	Zm00001eb294720	6	173889098	173902789	-
MQTL1D.4	TraesCS1D02G378700	1D	454566597	454569364	Zm00001eb294780	6	174062431	174066518	-
MQTL1D.4	TraesCS1D02G378600	1D	454563576	454565150	Zm00001eb294790	6	174067698	174069847	-
MQTL1D.4	TraesCS1D02G379800	1D	455765521	455767361	Zm00001eb294840	6	174115380	174118528	-
MQTL1D.4	TraesCS1D02G380000	1D	455782623	455785126	Zm00001eb294850	6	174122052	174125925	-
MQTL1D.4	TraesCS1D02G380400	1D	455803235	455804558	Zm00001eb294860	6	174165194	174167095	-
MQTL1D.4	TraesCS1D02G380800	1D	456132384	456133149	Zm00001eb294870	6	174168437	174169179	-
MQTL1D.4	TraesCS1D02G381100	1D	456199600	456200246	Zm00001eb294870	6	174168437	174169179	-
MQTL1D.4	TraesCS1D02G381200	1D	456203032	456203642	Zm00001eb294880	6	174185272	174185944	-
MQTL1D.4	TraesCS1D02G381300	1D	456251624	456252405	Zm00001eb294880	6	174185272	174185944	-
MQTL1D.4	TraesCS1D02G381600	1D	457033363	457033659	Zm00001eb294880	6	174185272	174185944	-
MQTL1D.4	TraesCS1D02G381800	1D	457069625	457074809	Zm00001eb294910	6	174195787	174199903	-
MQTL1D.4	TraesCS1D02G382000	1D	457143495	457152610	Zm00001eb294920	6	174205198	174213135	-
MQTL1D.4	TraesCS1D02G382200	1D	457246450	457247651	Zm00001eb294940	6	174219065	174220336	-
MQTL1D.4	TraesCS1D02G382300	1D	457256496	457257693	Zm00001eb294950	6	174246198	174247711	-
MQTL1D.4	TraesCS1D02G382500	1D	457539745	457541403	Zm00001eb294960	6	174250173	174251492	-
MQTL1D.4	TraesCS1D02G383600	1D	458132985	458134163	Zm00001eb294970	6	174266460	174268235	-
MQTL1D.4	TraesCS1D02G383500	1D	458116935	458121614	Zm00001eb294980	6	174294537	174299331	-
MQTL1D.4	TraesCS1D02G385000	1D	458483778	458486683	Zm00001eb294990	6	174423091	174425464	-
MQTL1D.4	TraesCS1D02G384900	1D	458481669	458483132	Zm00001eb295000	6	174426035	174427777	-
MQTL1D.4	TraesCS1D02G383700	1D	458136620	458141495	Zm00001eb295010	6	174459148	174463591	-
MQTL1D.4	TraesCS1D02G385100	1D	458676188	458677503	Zm00001eb295020	6	174464347	174466439	-
MQTL1D.4	TraesCS1D02G385200	1D	458677717	458682372	Zm00001eb295030	6	174466741	174472400	-
MQTL1D.4	TraesCS1D02G387100	1D	459879406	459880864	Zm00001eb295060	6	174531169	174533398	-
MQTL1D.4	TraesCS1D02G387200	1D	459886610	459890441	Zm00001eb295070	6	174546426	174553545	-
MQTL1D.4	TraesCS1D02G388000	1D	460190851	460193819	Zm00001eb295080	6	174553690	174558687	-
MQTL1D.4	TraesCS1D02G388900	1D	460864251	460865984	Zm00001eb295090	6	174559116	174560678	-
MQTL1D.4	TraesCS1D02G389000	1D	460866901	460868546	Zm00001eb295100	6	174561697	174565162	-
MQTL1D.4	TraesCS1D02G389300	1D	461052237	461057083	Zm00001eb295120	6	174634769	174640619	-
MQTL1D.4	TraesCS1D02G389500	1D	461138485	461141015	Zm00001eb295130	6	174641078	174643494	-
MQTL1D.4	TraesCS1D02G390600	1D	462050794	462053809	Zm00001eb295170	6	174715368	174718493	-
MQTL1D.4	TraesCS1D02G391000	1D	462121354	462122850	Zm00001eb295180	6	174719342	174721048	-
MQTL1D.4	TraesCS1D02G391100	1D	462134623	462134946	Zm00001eb295250	6	174870258	174871113	-
MQTL1D.4	TraesCS1D02G391200	1D	462138916	462139314	Zm00001eb295250	6	174870258	174871113	-
MQTL1D.4	TraesCS1D02G391400	1D	462154396	462154770	Zm00001eb295250	6	174870258	174871113	-
MQTL1D.4	TraesCS1D02G391500	1D	462194073	462194408	Zm00001eb295250	6	174870258	174871113	-
MQTL1D.4	TraesCS1D02G392300	1D	462381333	462386490	Zm00001eb295310	6	174941766	174949229	-
MQTL1D.4	TraesCS1D02G393000	1D	462739002	462746635	Zm00001eb295320	6	174949294	174956336	-
MQTL1D.4	TraesCS1D02G393500	1D	462991889	462997985	Zm00001eb295350	6	175016381	175023762	-
MQTL1D.4	TraesCS1D02G393900	1D	463281688	463283269	Zm00001eb295400	6	175184562	175186121	-
MQTL1D.4	TraesCS1D02G394000	1D	463325319	463326458	Zm00001eb295400	6	175184562	175186121	-
MQTL1D.4	TraesCS1D02G394100	1D	463341271	463342762	Zm00001eb295400	6	175184562	175186121	-
MQTL1D.4	TraesCS1D02G375200	1D	452337450	452337914	Zm00001eb296090	6	176348080	176349774	-
MQTL1D.4	TraesCS1D02G386800	1D	459816528	459817580	Zm00001eb300950	7	8446502	8447842	Zhao2018_Drought_mQTL7-1
MQTL1D.4	TraesCS1D02G392500	1D	462475325	462478828	Zm00001eb302370	7	14390493	14393714	Liu2019_Drought_MQTL27
MQTL1D.4	TraesCS1D02G383100	1D	457878891	457881278	Zm00001eb302510	7	15193821	15195440	Liu2019_Drought_MQTL26
MQTL1D.4	TraesCS1D02G383000	1D	457873688	457876481	Zm00001eb314390	7	128348362	128350747	-
MQTL1D.4	TraesCS1D02G392400	1D	462462071	462465005	Zm00001eb331580	7	183786300	183789051	-
MQTL1D.4	TraesCS1D02G389300	1D	461052237	461057083	Zm00001eb335270	8	13001535	13006311	-
MQTL1D.4	TraesCS1D02G375800	1D	452485996	452493972	Zm00001eb342730	8	65320810	65330089	Liu2019_Drought_MQTL54
MQTL1D.4	TraesCS1D02G378400	1D	454456730	454458522	Zm00001eb342850	8	65961433	65962833	Liu2019_Drought_MQTL54
MQTL1D.4	TraesCS1D02G378500	1D	454492368	454493898	Zm00001eb342850	8	65961433	65962833	Liu2019_Drought_MQTL54
MQTL1D.4	TraesCS1D02G378800	1D	454769010	454770618	Zm00001eb342850	8	65961433	65962833	Liu2019_Drought_MQTL54
MQTL1D.4	TraesCS1D02G378900	1D	454812639	454814248	Zm00001eb342850	8	65961433	65962833	Liu2019_Drought_MQTL54
MQTL1D.4	TraesCS1D02G381800	1D	457069625	457074809	Zm00001eb342890	8	66322366	66325888	Liu2019_Drought_MQTL54
MQTL1D.4	TraesCS1D02G382100	1D	457175633	457180862	Zm00001eb342900	8	66365485	66369511	Liu2019_Drought_MQTL54
MQTL1D.4	TraesCS1D02G382200	1D	457246450	457247651	Zm00001eb342910	8	66440591	66441988	Liu2019_Drought_MQTL54
MQTL1D.4	TraesCS1D02G385000	1D	458483778	458486683	Zm00001eb342960	8	67003910	67006147	Liu2019_Drought_MQTL54
MQTL1D.4	TraesCS1D02G383700	1D	458136620	458141495	Zm00001eb342970	8	67034844	67039248	Liu2019_Drought_MQTL54
MQTL1D.4	TraesCS1D02G385300	1D	458727827	458729778	Zm00001eb343000	8	67212322	67213925	Liu2019_Drought_MQTL54
MQTL1D.4	TraesCS1D02G385400	1D	458784636	458785547	Zm00001eb343010	8	67219720	67220775	Liu2019_Drought_MQTL54
MQTL1D.4	TraesCS1D02G388000	1D	460190851	460193819	Zm00001eb343080	8	67356116	67359864	Liu2019_Drought_MQTL54
MQTL1D.4	TraesCS1D02G388600	1D	460789199	460794120	Zm00001eb343090	8	67364467	67368145	Liu2019_Drought_MQTL54
MQTL1D.4	TraesCS1D02G388900	1D	460864251	460865984	Zm00001eb343100	8	67400626	67401431	Liu2019_Drought_MQTL54
MQTL1D.4	TraesCS1D02G389000	1D	460866901	460868546	Zm00001eb343110	8	67401685	67405517	Liu2019_Drought_MQTL54
MQTL1D.4	TraesCS1D02G389300	1D	461052237	461057083	Zm00001eb343120	8	67546421	67552868	Liu2019_Drought_MQTL54
MQTL1D.4	TraesCS1D02G390600	1D	462050794	462053809	Zm00001eb343160	8	67733997	67736648	Liu2019_Drought_MQTL54
MQTL1D.4	TraesCS1D02G391100	1D	462134623	462134946	Zm00001eb343180	8	67739265	67739690	Liu2019_Drought_MQTL54
MQTL1D.4	TraesCS1D02G391200	1D	462138916	462139314	Zm00001eb343180	8	67739265	67739690	Liu2019_Drought_MQTL54
MQTL1D.4	TraesCS1D02G391400	1D	462154396	462154770	Zm00001eb343180	8	67739265	67739690	Liu2019_Drought_MQTL54
MQTL1D.4	TraesCS1D02G391500	1D	462194073	462194408	Zm00001eb343180	8	67739265	67739690	Liu2019_Drought_MQTL54
MQTL1D.4	TraesCS1D02G392300	1D	462381333	462386490	Zm00001eb343200	8	67926122	67942328	Liu2019_Drought_MQTL54
MQTL1D.4	TraesCS1D02G393000	1D	462739002	462746635	Zm00001eb343210	8	67932962	67942520	Liu2019_Drought_MQTL54
MQTL1D.4	TraesCS1D02G393600	1D	463017112	463019518	Zm00001eb343220	8	68102116	68104805	Liu2019_Drought_MQTL54
MQTL1D.4	TraesCS1D02G375200	1D	452337450	452337914	Zm00001eb343900	8	72078249	72079720	Liu2019_Drought_MQTL54
MQTL1D.4	TraesCS1D02G382300	1D	457256496	457257693	Zm00001eb360370	8	154850711	154851575	-
MQTL1D.4	TraesCS1D02G389300	1D	461052237	461057083	Zm00001eb367010	8	173471312	173472882	-
MQTL1D.4	TraesCS1D02G389300	1D	461052237	461057083	Zm00001eb371470	9	1943471	1950727	-
MQTL1D.4	TraesCS1D02G390500	1D	461902232	461908026	Zm00001eb380080	9	34625482	34634881	Zhao2018_Drought_mQTL9-2
MQTL1D.4	TraesCS1D02G382300	1D	457256496	457257693	Zm00001eb386760	9	97935461	97937214	Zhao2018_Drought_mQTL9-2
MQTL1D.4	TraesCS1D02G379900	1D	455772652	455775711	Zm00001eb392550	9	126215550	126219692	Zhao2018_Drought_mQTL9-3
MQTL1D.4	TraesCS1D02G387600	1D	460147069	460151558	Zm00001eb406540	10	4588640	4593178	Zhao2018_Drought_mQTL10-1
MQTL1D.4	TraesCS1D02G391700	1D	462262990	462264540	Zm00001eb419380	10	99978154	99980044	Almeida2013_Drought_mQTL_GY_10a; Liu2019_Drought_MQTL35
MQTL1D.4	TraesCS1D02G391800	1D	462290008	462291904	Zm00001eb419380	10	99978154	99980044	Almeida2013_Drought_mQTL_GY_10a; Liu2019_Drought_MQTL35
MQTL1D.4	TraesCS1D02G391300	1D	462148535	462149047	Zm00001eb419830	10	103427450	103428364	Almeida2013_Drought_mQTL_GY_10a; Liu2019_Drought_MQTL35
MQTL1D.4	TraesCS1D02G384700	1D	458419182	458430126	Zm00001eb420200	10	105895778	105984771	Almeida2013_Drought_mQTL_GY_10a; Liu2019_Drought_MQTL35
MQTL1D.4	TraesCS1D02G383100	1D	457878891	457881278	Zm00001eb420260	10	106595841	106607937	Almeida2013_Drought_mQTL_GY_10a; Liu2019_Drought_MQTL35
MQTL1D.4	TraesCS1D02G379000	1D	455081339	455086342	Zm00001eb426980	10	134559953	134565975	Almeida2014_Drought_mQTL_SG_10; Almeida2014_Drought_mQTL_PEH_10; Almeida2013_Drought_mQTL_GY_10b
MQTL2A.5	TraesCS2A02G056800	2A	24058267	24067118	Zm00001eb088090	2	106458621	106467824	-
MQTL2A.5	TraesCS2A02G057000	2A	24128504	24134938	Zm00001eb142850	3	160189447	160193691	-
MQTL2A.5	TraesCS2A02G056900	2A	24109796	24116702	Zm00001eb419770	10	102894125	102901664	Almeida2013_Drought_mQTL_GY_10a; Liu2019_Drought_MQTL35
MQTL2A.5	TraesCS2A02G057100	2A	24135598	24145080	Zm00001eb419770	10	102894125	102901664	Almeida2013_Drought_mQTL_GY_10a; Liu2019_Drought_MQTL35
MQTL2B.3	TraesCS2B02G435700	2B	625931806	625934836	Zm00001eb000220	1	1018151	1020839	-
MQTL2B.3	TraesCS2B02G333500	2B	476718180	476723815	Zm00001eb000540	1	2224430	2232174	Zhao2018_Drought_mQTL1-1
MQTL2B.3	TraesCS2B02G516500	2B	711530196	711531979	Zm00001eb000680	1	2803474	2804769	Zhao2018_Drought_mQTL1-1
MQTL2B.3	TraesCS2B02G325700	2B	465516382	465516759	Zm00001eb000990	1	3370081	3371465	Zhao2018_Drought_mQTL1-1; Liu2019_Drought_MQTL36
MQTL2B.3	TraesCS2B02G358600	2B	511271608	511278819	Zm00001eb001290	1	3965228	3975390	-
MQTL2B.3	TraesCS2B02G172200	2B	146660723	146664081	Zm00001eb001400	1	4111310	4118908	-
MQTL2B.3	TraesCS2B02G390200	2B	553975757	553978582	Zm00001eb001470	1	4355214	4357396	-
MQTL2B.3	TraesCS2B02G525300	2B	719472270	719474487	Zm00001eb001690	1	5055289	5057805	-
MQTL2B.3	TraesCS2B02G536700	2B	732222759	732224651	Zm00001eb001780	1	5281432	5285006	-
MQTL2B.3	TraesCS2B02G271200	2B	371161438	371165120	Zm00001eb002330	1	6509299	6511495	-
MQTL2B.3	TraesCS2B02G312400	2B	447819108	447821655	Zm00001eb002520	1	7101389	7105705	-
MQTL2B.3	TraesCS2B02G377900	2B	540806348	540808920	Zm00001eb003450	1	9096081	9099284	-
MQTL2B.3	TraesCS2B02G274000	2B	376013857	376015422	Zm00001eb003630	1	9716960	9719094	-
MQTL2B.3	TraesCS2B02G301700	2B	424682498	424683379	Zm00001eb004080	1	11247923	11253035	-
MQTL2B.3	TraesCS2B02G147500	2B	113599854	113612995	Zm00001eb004360	1	12181024	12182613	-
MQTL2B.3	TraesCS2B02G486900	2B	683173679	683176334	Zm00001eb004570	1	12524456	12527892	-
MQTL2B.3	TraesCS2B02G448300	2B	641074699	641075862	Zm00001eb005570	1	15579313	15581664	Zhao2018_Drought_mQTL1-3
MQTL2B.3	TraesCS2B02G229100	2B	224580810	224589649	Zm00001eb006140	1	17592713	17603976	Zhao2018_Drought_mQTL1-3 ;Almeida2013_Drought_mQTL_GY_1a
MQTL2B.3	TraesCS2B02G353700	2B	504478389	504483413	Zm00001eb006370	1	17906959	17907379	Zhao2018_Drought_mQTL1-3 ;Almeida2013_Drought_mQTL_GY_1a
MQTL2B.3	TraesCS2B02G227000	2B	217789831	217793781	Zm00001eb006990	1	20207597	20208321	Zhao2018_Drought_mQTL1-3 ;Almeida2013_Drought_mQTL_GY_1a
MQTL2B.3	TraesCS2B02G204300	2B	184133486	184135102	Zm00001eb007800	1	22926390	22930641	Zhao2018_Drought_mQTL1-3 ;Almeida2013_Drought_mQTL_GY_1a
MQTL2B.3	TraesCS2B02G376900	2B	539706887	539708722	Zm00001eb008350	1	25336967	25337414	Zhao2018_Drought_mQTL1-3 ;Almeida2013_Drought_mQTL_GY_1a
MQTL2B.3	TraesCS2B02G246000	2B	250069519	250071647	Zm00001eb008560	1	25886810	25887337	Zhao2018_Drought_mQTL1-3 ;Almeida2013_Drought_mQTL_GY_1a
MQTL2B.3	TraesCS2B02G279500	2B	385570312	385575742	Zm00001eb008650	1	26366285	26374017	Zhao2018_Drought_mQTL1-3 ;Almeida2013_Drought_mQTL_GY_1a
MQTL2B.3	TraesCS2B02G195600	2B	173203935	173206234	Zm00001eb009620	1	30064811	30066134	Zhao2018_Drought_mQTL1-3 ;Almeida2013_Drought_mQTL_GY_1a
MQTL2B.3	TraesCS2B02G414100	2B	591911906	591914599	Zm00001eb009690	1	30377918	30379040	Zhao2018_Drought_mQTL1-3 ;Almeida2013_Drought_mQTL_GY_1a
MQTL2B.3	TraesCS2B02G414100	2B	591911906	591914599	Zm00001eb009700	1	30379068	30379424	Zhao2018_Drought_mQTL1-3 ;Almeida2013_Drought_mQTL_GY_1a
MQTL2B.3	TraesCS2B02G328500	2B	470912598	470917033	Zm00001eb010540	1	33461325	33465763	Zhao2018_Drought_mQTL1-3 ;Almeida2013_Drought_mQTL_GY_1a
MQTL2B.3	TraesCS2B02G241100	2B	245007893	245015258	Zm00001eb010980	1	34972412	34985043	Zhao2018_Drought_mQTL1-3 ;Almeida2013_Drought_mQTL_GY_1a
MQTL2B.3	TraesCS2B02G214400	2B	199220970	199222583	Zm00001eb013090	1	43528417	43531302	Almeida2013_Drought_mQTL_GY_1a
MQTL2B.3	TraesCS2B02G442700	2B	636092682	636093246	Zm00001eb013990	1	46961580	46962740	Almeida2014_Drought_mQTL_SG_1a ;Almeida2013_Drought_mQTL_GY_1a
MQTL2B.3	TraesCS2B02G500100	2B	695688695	695689617	Zm00001eb013990	1	46961580	46962740	Almeida2014_Drought_mQTL_SG_1a ;Almeida2013_Drought_mQTL_GY_1a
MQTL2B.3	TraesCS2B02G500200	2B	695692974	695693871	Zm00001eb013990	1	46961580	46962740	Almeida2014_Drought_mQTL_SG_1a ;Almeida2013_Drought_mQTL_GY_1a
MQTL2B.3	TraesCS2B02G500300	2B	695732329	695733087	Zm00001eb013990	1	46961580	46962740	Almeida2014_Drought_mQTL_SG_1a ;Almeida2013_Drought_mQTL_GY_1a
MQTL2B.3	TraesCS2B02G442700	2B	636092682	636093246	Zm00001eb014000	1	46984481	46985367	Almeida2014_Drought_mQTL_SG_1a ;Almeida2013_Drought_mQTL_GY_1a
MQTL2B.3	TraesCS2B02G500100	2B	695688695	695689617	Zm00001eb014000	1	46984481	46985367	Almeida2014_Drought_mQTL_SG_1a ;Almeida2013_Drought_mQTL_GY_1a
MQTL2B.3	TraesCS2B02G500200	2B	695692974	695693871	Zm00001eb014000	1	46984481	46985367	Almeida2014_Drought_mQTL_SG_1a ;Almeida2013_Drought_mQTL_GY_1a
MQTL2B.3	TraesCS2B02G500300	2B	695732329	695733087	Zm00001eb014000	1	46984481	46985367	Almeida2014_Drought_mQTL_SG_1a ;Almeida2013_Drought_mQTL_GY_1a
MQTL2B.3	TraesCS2B02G442700	2B	636092682	636093246	Zm00001eb014010	1	46990346	46991278	Almeida2014_Drought_mQTL_SG_1a ;Almeida2013_Drought_mQTL_GY_1a
MQTL2B.3	TraesCS2B02G500100	2B	695688695	695689617	Zm00001eb014010	1	46990346	46991278	Almeida2014_Drought_mQTL_SG_1a ;Almeida2013_Drought_mQTL_GY_1a
MQTL2B.3	TraesCS2B02G500200	2B	695692974	695693871	Zm00001eb014010	1	46990346	46991278	Almeida2014_Drought_mQTL_SG_1a ;Almeida2013_Drought_mQTL_GY_1a
MQTL2B.3	TraesCS2B02G500300	2B	695732329	695733087	Zm00001eb014010	1	46990346	46991278	Almeida2014_Drought_mQTL_SG_1a ;Almeida2013_Drought_mQTL_GY_1a
MQTL2B.3	TraesCS2B02G240300	2B	244702373	244703944	Zm00001eb015410	1	52687994	52693355	Almeida2014_Drought_mQTL_SG_1a ;Almeida2013_Drought_mQTL_GY_1a
MQTL2B.3	TraesCS2B02G240400	2B	244760934	244762300	Zm00001eb015410	1	52687994	52693355	Almeida2014_Drought_mQTL_SG_1a ;Almeida2013_Drought_mQTL_GY_1a
MQTL2B.3	TraesCS2B02G390600	2B	554453628	554459255	Zm00001eb015580	1	53483855	53485237	Almeida2014_Drought_mQTL_SG_1a ;Almeida2013_Drought_mQTL_GY_1a
MQTL2B.3	TraesCS2B02G156400	2B	129654477	129664381	Zm00001eb015590	1	53489531	53490307	Almeida2014_Drought_mQTL_SG_1a ;Almeida2013_Drought_mQTL_GY_1a
MQTL2B.3	TraesCS2B02G461200	2B	654705642	654705974	Zm00001eb015650	1	53816043	53816564	Almeida2014_Drought_mQTL_SG_1a ;Almeida2013_Drought_mQTL_GY_1a
MQTL2B.3	TraesCS2B02G227000	2B	217789831	217793781	Zm00001eb015740	1	54487268	54488097	Almeida2014_Drought_mQTL_SG_1a ;Almeida2013_Drought_mQTL_GY_1a
MQTL2B.3	TraesCS2B02G510500	2B	706567825	706568436	Zm00001eb016390	1	57411654	57412701	Almeida2013_Drought_mQTL_GY_1a
MQTL2B.3	TraesCS2B02G510700	2B	706699128	706699824	Zm00001eb016390	1	57411654	57412701	Almeida2013_Drought_mQTL_GY_1a
MQTL2B.3	TraesCS2B02G510500	2B	706567825	706568436	Zm00001eb016410	1	57446646	57447376	Almeida2013_Drought_mQTL_GY_1a
MQTL2B.3	TraesCS2B02G510700	2B	706699128	706699824	Zm00001eb016410	1	57446646	57447376	Almeida2013_Drought_mQTL_GY_1a
MQTL2B.3	TraesCS2B02G258600	2B	317230523	317242620	Zm00001eb016520	1	57845949	57847992	Almeida2013_Drought_mQTL_GY_1a
MQTL2B.3	TraesCS2B02G159800	2B	133526561	133530232	Zm00001eb016730	1	59571437	59574337	Almeida2013_Drought_mQTL_GY_1a
MQTL2B.3	TraesCS2B02G159900	2B	133580027	133583731	Zm00001eb016730	1	59571437	59574337	Almeida2013_Drought_mQTL_GY_1a
MQTL2B.3	TraesCS2B02G160100	2B	133689733	133697900	Zm00001eb016740	1	59609711	59613077	Almeida2013_Drought_mQTL_GY_1a
MQTL2B.3	TraesCS2B02G227000	2B	217789831	217793781	Zm00001eb016910	1	60230524	60231249	Liu2019_Drought_MQTL3; Almeida2013_Drought_mQTL_GY_1a
MQTL2B.3	TraesCS2B02G201600	2B	180605684	180607225	Zm00001eb017050	1	60926633	60931084	Almeida2013_Drought_mQTL_GY_1a
MQTL2B.3	TraesCS2B02G150900	2B	117931518	117932854	Zm00001eb017200	1	61574208	61575498	Almeida2013_Drought_mQTL_GY_1a
MQTL2B.3	TraesCS2B02G400000	2B	568466757	568469967	Zm00001eb017590	1	62655574	62662397	Almeida2013_Drought_mQTL_GY_1a
MQTL2B.3	TraesCS2B02G434800	2B	624766977	624770207	Zm00001eb017590	1	62655574	62662397	Almeida2013_Drought_mQTL_GY_1a
MQTL2B.3	TraesCS2B02G389300	2B	552425828	552434730	Zm00001eb018410	1	65578711	65595794	Almeida2013_Drought_mQTL_GY_1a
MQTL2B.3	TraesCS2B02G301700	2B	424682498	424683379	Zm00001eb018820	1	67475520	67480548	Almeida2013_Drought_mQTL_GY_1a
MQTL2B.3	TraesCS2B02G369400	2B	526765941	526772516	Zm00001eb018970	1	67931911	67939226	Almeida2013_Drought_mQTL_GY_1a
MQTL2B.3	TraesCS2B02G489600	2B	686834230	686838629	Zm00001eb019530	1	70934756	70939330	Almeida2013_Drought_mQTL_GY_1a
MQTL2B.3	TraesCS2B02G489600	2B	686834230	686838629	Zm00001eb019550	1	71033964	71037463	Almeida2013_Drought_mQTL_GY_1a
MQTL2B.3	TraesCS2B02G481900	2B	679909358	679911248	Zm00001eb019640	1	71565469	71567768	Almeida2013_Drought_mQTL_GY_1a
MQTL2B.3	TraesCS2B02G345700	2B	492615023	492619022	Zm00001eb020180	1	74643345	74646134	Almeida2013_Drought_mQTL_GY_1a
MQTL2B.3	TraesCS2B02G434000	2B	623399135	623403580	Zm00001eb020470	1	76277265	76282221	Almeida2013_Drought_mQTL_GY_1a
MQTL2B.3	TraesCS2B02G203000	2B	182861726	182862343	Zm00001eb020530	1	76667359	76668076	Almeida2013_Drought_mQTL_GY_1a
MQTL2B.3	TraesCS2B02G278800	2B	384748163	384749939	Zm00001eb020690	1	77561487	77563420	Almeida2013_Drought_mQTL_GY_1a
MQTL2B.3	TraesCS2B02G170200	2B	143135998	143140322	Zm00001eb020820	1	78117233	78118248	Almeida2013_Drought_mQTL_GY_1a
MQTL2B.3	TraesCS2B02G148400	2B	114430719	114431084	Zm00001eb021040	1	79809211	79810270	Almeida2013_Drought_mQTL_GY_1a
MQTL2B.3	TraesCS2B02G244100	2B	248137018	248138110	Zm00001eb021650	1	82375978	82377069	Almeida2013_Drought_mQTL_GY_1a
MQTL2B.3	TraesCS2B02G301700	2B	424682498	424683379	Zm00001eb022610	1	86876024	86876521	Almeida2013_Drought_mQTL_GY_1a
MQTL2B.3	TraesCS2B02G480700	2B	678378325	678380181	Zm00001eb022790	1	88203029	88204444	Almeida2013_Drought_mQTL_GY_1a
MQTL2B.3	TraesCS2B02G225000	2B	214592151	214594751	Zm00001eb024240	1	98884753	98889758	Almeida2013_Drought_mQTL_GY_1a
MQTL2B.3	TraesCS2B02G318500	2B	454337485	454340250	Zm00001eb024580	1	101467400	101468562	Almeida2013_Drought_mQTL_GY_1a
MQTL2B.3	TraesCS2B02G453900	2B	647741271	647743663	Zm00001eb025050	1	105888231	105923092	Almeida2013_Drought_mQTL_GY_1a
MQTL2B.3	TraesCS2B02G362400	2B	516097183	516100822	Zm00001eb025090	1	106200293	106201212	Almeida2013_Drought_mQTL_GY_1a
MQTL2B.3	TraesCS2B02G255100	2B	288936508	288944848	Zm00001eb025230	1	107617134	107617653	Almeida2013_Drought_mQTL_GY_1a
MQTL2B.3	TraesCS2B02G307500	2B	440209694	440215040	Zm00001eb025630	1	110245610	110253109	Almeida2013_Drought_mQTL_GY_1a
MQTL2B.3	TraesCS2B02G346800	2B	493566282	493567289	Zm00001eb025820	1	113576088	113576933	Almeida2013_Drought_mQTL_GY_1a
MQTL2B.3	TraesCS2B02G483600	2B	680768244	680769698	Zm00001eb026290	1	118786014	118787367	Almeida2013_Drought_mQTL_GY_1a
MQTL2B.3	TraesCS2B02G207200	2B	186311701	186313229	Zm00001eb026430	1	121013253	121015811	Almeida2014_Drought_mQTL_PEH_1; Almeida2013_Drought_mQTL_GY_1a
MQTL2B.3	TraesCS2B02G493900	2B	691356058	691357661	Zm00001eb026470	1	121231139	121235862	Almeida2014_Drought_mQTL_PEH_1; Almeida2013_Drought_mQTL_GY_1a
MQTL2B.3	TraesCS2B02G494200	2B	691427986	691429372	Zm00001eb026470	1	121231139	121235862	Almeida2014_Drought_mQTL_PEH_1; Almeida2013_Drought_mQTL_GY_1a
MQTL2B.3	TraesCS2B02G145400	2B	111171260	111172596	Zm00001eb026630	1	123283608	123284928	Almeida2014_Drought_mQTL_PEH_1; Almeida2013_Drought_mQTL_GY_1a
MQTL2B.3	TraesCS2B02G189300	2B	164936501	164940359	Zm00001eb026910	1	126693402	126693861	Almeida2014_Drought_mQTL_PEH_1; Almeida2013_Drought_mQTL_GY_1a
MQTL2B.3	TraesCS2B02G371100	2B	529255604	529257934	Zm00001eb027620	1	136265177	136269277	Almeida2014_Drought_mQTL_PEH_1; Almeida2013_Drought_mQTL_GY_1a
MQTL2B.3	TraesCS2B02G343000	2B	489002495	489004003	Zm00001eb027640	1	136404362	136406082	Almeida2014_Drought_mQTL_PEH_1; Almeida2013_Drought_mQTL_GY_1a
MQTL2B.3	TraesCS2B02G533700	2B	729956496	729958232	Zm00001eb027740	1	141484508	141486547	Almeida2014_Drought_mQTL_PEH_1; Almeida2013_Drought_mQTL_GY_1a
MQTL2B.3	TraesCS2B02G293800	2B	410061321	410063702	Zm00001eb028150	1	146140782	146142690	Almeida2014_Drought_mQTL_PEH_1; Almeida2013_Drought_mQTL_GY_1a
MQTL2B.3	TraesCS2B02G491300	2B	689713615	689715922	Zm00001eb028200	1	147511020	147512979	Almeida2014_Drought_mQTL_PEH_1; Almeida2013_Drought_mQTL_GY_1a
MQTL2B.3	TraesCS2B02G491900	2B	690210442	690212803	Zm00001eb028200	1	147511020	147512979	Almeida2014_Drought_mQTL_PEH_1; Almeida2013_Drought_mQTL_GY_1a
MQTL2B.3	TraesCS2B02G431400	2B	620619546	620626357	Zm00001eb028210	1	147642696	147650560	Almeida2014_Drought_mQTL_PEH_1; Almeida2013_Drought_mQTL_GY_1a
MQTL2B.3	TraesCS2B02G299600	2B	419939627	419940610	Zm00001eb029080	1	156209583	156216157	Almeida2014_Drought_mQTL_PEH_1; Almeida2013_Drought_mQTL_GY_1a; Zhao2018_Drought_mQTL1-4
MQTL2B.3	TraesCS2B02G273300	2B	374677569	374682900	Zm00001eb029750	1	162438918	162439429	Almeida2014_Drought_mQTL_SG_1b; Almeida2013_Drought_mQTL_GY_1a; Zhao2018_Drought_mQTL1-4
MQTL2B.3	TraesCS2B02G362400	2B	516097183	516100822	Zm00001eb030020	1	165129619	165137940	Almeida2014_Drought_mQTL_SG_1b; Almeida2013_Drought_mQTL_GY_1a; Zhao2018_Drought_mQTL1-4
MQTL2B.3	TraesCS2B02G549700	2B	745765055	745769275	Zm00001eb030110	1	165501867	165504184	Almeida2014_Drought_mQTL_SG_1b; Almeida2013_Drought_mQTL_GY_1a; Zhao2018_Drought_mQTL1-4
MQTL2B.3	TraesCS2B02G549700	2B	745765055	745769275	Zm00001eb030170	1	165900780	165903171	Almeida2014_Drought_mQTL_SG_1b; Almeida2013_Drought_mQTL_GY_1a; Zhao2018_Drought_mQTL1-4
MQTL2B.3	TraesCS2B02G549700	2B	745765055	745769275	Zm00001eb030200	1	166054863	166055219	Almeida2014_Drought_mQTL_SG_1b; Almeida2013_Drought_mQTL_GY_1a; Zhao2018_Drought_mQTL1-4
MQTL2B.3	TraesCS2B02G286500	2B	394941742	394948244	Zm00001eb030850	1	170848019	170856858	Almeida2014_Drought_mQTL_SG_1b; Almeida2013_Drought_mQTL_GY_1a; Zhao2018_Drought_mQTL1-4
MQTL2B.3	TraesCS2B02G186500	2B	161409093	161413390	Zm00001eb031630	1	177168480	177170252	Almeida2014_Drought_mQTL_SG_1b; Almeida2013_Drought_mQTL_GY_1a; Zhao2018_Drought_mQTL1-4; Liu2019_Drought_MQTL62
MQTL2B.3	TraesCS2B02G163100	2B	135520454	135527858	Zm00001eb032790	1	183678990	183683291	Almeida2014_Drought_mQTL_SG_1b; Zhao2018_Drought_mQTL1-4; Liu2019_Drought_MQTL62
MQTL2B.3	TraesCS2B02G227000	2B	217789831	217793781	Zm00001eb032840	1	183806179	183812135	Almeida2014_Drought_mQTL_SG_1b; Zhao2018_Drought_mQTL1-4; Liu2019_Drought_MQTL62
MQTL2B.3	TraesCS2B02G376400	2B	539336153	539338322	Zm00001eb032930	1	184050483	184053374	Zhao2018_Drought_mQTL1-4; Liu2019_Drought_MQTL62
MQTL2B.3	TraesCS2B02G464300	2B	658208976	658210872	Zm00001eb034250	1	189053666	189054180	Zhao2018_Drought_mQTL1-4; Liu2019_Drought_MQTL62
MQTL2B.3	TraesCS2B02G563700	2B	755550309	755551704	Zm00001eb034480	1	189935460	189951686	Zhao2018_Drought_mQTL1-4; Liu2019_Drought_MQTL62
MQTL2B.3	TraesCS2B02G150600	2B	117626176	117633073	Zm00001eb034990	1	192282898	192290293	Liu2019_Drought_MQTL62
MQTL2B.3	TraesCS2B02G528900	2B	723387084	723398038	Zm00001eb034990	1	192282898	192290293	Liu2019_Drought_MQTL62
MQTL2B.3	TraesCS2B02G529000	2B	723398572	723407033	Zm00001eb034990	1	192282898	192290293	Liu2019_Drought_MQTL62
MQTL2B.3	TraesCS2B02G466100	2B	661773827	661777591	Zm00001eb035430	1	193856062	193861541	Liu2019_Drought_MQTL62
MQTL2B.3	TraesCS2B02G440900	2B	632623669	632625548	Zm00001eb036340	1	197600509	197602032	Liu2019_Drought_MQTL62
MQTL2B.3	TraesCS2B02G466100	2B	661773827	661777591	Zm00001eb036540	1	198157509	198168153	Liu2019_Drought_MQTL38; Liu2019_Drought_MQTL62
MQTL2B.3	TraesCS2B02G172800	2B	146913075	146915559	Zm00001eb037680	1	202569696	202572890	Liu2019_Drought_MQTL62
MQTL2B.3	TraesCS2B02G526100	2B	719982847	719984216	Zm00001eb038190	1	204219302	204220758	Liu2019_Drought_MQTL62
MQTL2B.3	TraesCS2B02G185200	2B	160280622	160283047	Zm00001eb038280	1	204556108	204559353	Liu2019_Drought_MQTL62
MQTL2B.3	TraesCS2B02G494900	2B	691809625	691810897	Zm00001eb038320	1	204777006	204778573	Liu2019_Drought_MQTL62
MQTL2B.3	TraesCS2B02G494700	2B	691777036	691779492	Zm00001eb038350	1	204858405	204870132	Liu2019_Drought_MQTL62
MQTL2B.3	TraesCS2B02G494800	2B	691780485	691780943	Zm00001eb038360	1	204859255	204860061	Liu2019_Drought_MQTL62
MQTL2B.3	TraesCS2B02G399300	2B	567068291	567073890	Zm00001eb038540	1	206012482	206017023	Liu2019_Drought_MQTL62
MQTL2B.3	TraesCS2B02G399400	2B	567576564	567577044	Zm00001eb038560	1	206018777	206019061	Liu2019_Drought_MQTL62
MQTL2B.3	TraesCS2B02G399500	2B	567578048	567578320	Zm00001eb038560	1	206018777	206019061	Liu2019_Drought_MQTL62
MQTL2B.3	TraesCS2B02G529200	2B	723962714	723963618	Zm00001eb038660	1	206336770	206338448	Liu2019_Drought_MQTL62
MQTL2B.3	TraesCS2B02G461200	2B	654705642	654705974	Zm00001eb039050	1	208478827	208479183	Liu2019_Drought_MQTL62
MQTL2B.3	TraesCS2B02G255100	2B	288936508	288944848	Zm00001eb040090	1	211602546	211607175	Zhao2018_Drought_mQTL1-5; Liu2019_Drought_MQTL62
MQTL2B.3	TraesCS2B02G406800	2B	576080648	576091559	Zm00001eb040770	1	214614648	214652402	Zhao2018_Drought_mQTL1-5; Liu2019_Drought_MQTL62
MQTL2B.3	TraesCS2B02G171200	2B	144431947	144434082	Zm00001eb040790	1	214915554	214917940	Zhao2018_Drought_mQTL1-5; Liu2019_Drought_MQTL62
MQTL2B.3	TraesCS2B02G189300	2B	164936501	164940359	Zm00001eb040990	1	215675429	215677916	Zhao2018_Drought_mQTL1-5; Liu2019_Drought_MQTL62
MQTL2B.3	TraesCS2B02G213000	2B	197681692	197687308	Zm00001eb041150	1	216441230	216446206	Zhao2018_Drought_mQTL1-5; Liu2019_Drought_MQTL62
MQTL2B.3	TraesCS2B02G293800	2B	410061321	410063702	Zm00001eb041160	1	216446414	216448802	Zhao2018_Drought_mQTL1-5; Liu2019_Drought_MQTL62
MQTL2B.3	TraesCS2B02G542100	2B	738485315	738487666	Zm00001eb041210	1	216886220	216895718	Zhao2018_Drought_mQTL1-5; Liu2019_Drought_MQTL62
MQTL2B.3	TraesCS2B02G278200	2B	384109338	384110579	Zm00001eb041390	1	217938373	217939870	Zhao2018_Drought_mQTL1-5; Liu2019_Drought_MQTL62
MQTL2B.3	TraesCS2B02G354100	2B	504827600	504829176	Zm00001eb041710	1	219562478	219565446	Zhao2018_Drought_mQTL1-5
MQTL2B.3	TraesCS2B02G359000	2B	512342228	512343854	Zm00001eb041710	1	219562478	219565446	Zhao2018_Drought_mQTL1-5
MQTL2B.3	TraesCS2B02G217700	2B	206368649	206376196	Zm00001eb041840	1	220085283	220092919	Zhao2018_Drought_mQTL1-5
MQTL2B.3	TraesCS2B02G166400	2B	139340594	139344539	Zm00001eb041980	1	221187121	221189984	Zhao2018_Drought_mQTL1-5
MQTL2B.3	TraesCS2B02G187500	2B	162872445	162873846	Zm00001eb042020	1	221467932	221469468	Zhao2018_Drought_mQTL1-5
MQTL2B.3	TraesCS2B02G153900	2B	121988540	121991519	Zm00001eb042340	1	223256996	223260330	Zhao2018_Drought_mQTL1-5
MQTL2B.3	TraesCS2B02G539000	2B	734185174	734185410	Zm00001eb042410	1	223715417	223715689	Zhao2018_Drought_mQTL1-5
MQTL2B.3	TraesCS2B02G539100	2B	734199796	734200667	Zm00001eb042410	1	223715417	223715689	Zhao2018_Drought_mQTL1-5
MQTL2B.3	TraesCS2B02G290500	2B	403100051	403119220	Zm00001eb042710	1	225212949	225245879	Zhao2018_Drought_mQTL1-5
MQTL2B.3	TraesCS2B02G407000	2B	576691368	576696288	Zm00001eb042750	1	225495828	225499496	Zhao2018_Drought_mQTL1-5
MQTL2B.3	TraesCS2B02G395000	2B	559909629	559911737	Zm00001eb042870	1	226122699	226124455	Zhao2018_Drought_mQTL1-5
MQTL2B.3	TraesCS2B02G144900	2B	110852165	110856244	Zm00001eb043010	1	226728456	226732602	Zhao2018_Drought_mQTL1-5
MQTL2B.3	TraesCS2B02G565200	2B	756641269	756644517	Zm00001eb043090	1	227432982	227436878	Zhao2018_Drought_mQTL1-5
MQTL2B.3	TraesCS2B02G565400	2B	756704811	756713392	Zm00001eb043090	1	227432982	227436878	Zhao2018_Drought_mQTL1-5
MQTL2B.3	TraesCS2B02G565900	2B	757219691	757221624	Zm00001eb043090	1	227432982	227436878	Zhao2018_Drought_mQTL1-5
MQTL2B.3	TraesCS2B02G367900	2B	524175932	524183417	Zm00001eb043310	1	228002159	228006540	Zhao2018_Drought_mQTL1-5
MQTL2B.3	TraesCS2B02G559600	2B	753747894	753750513	Zm00001eb043350	1	228117360	228125524	Zhao2018_Drought_mQTL1-5
MQTL2B.3	TraesCS2B02G559700	2B	753766251	753766805	Zm00001eb043350	1	228117360	228125524	Zhao2018_Drought_mQTL1-5
MQTL2B.3	TraesCS2B02G560400	2B	753827405	753830097	Zm00001eb043350	1	228117360	228125524	Zhao2018_Drought_mQTL1-5
MQTL2B.3	TraesCS2B02G518400	2B	712958259	712960256	Zm00001eb043700	1	229557798	229560591	Zhao2018_Drought_mQTL1-5
MQTL2B.3	TraesCS2B02G276400	2B	381921126	381924615	Zm00001eb043870	1	230229879	230232091	Zhao2018_Drought_mQTL1-5
MQTL2B.3	TraesCS2B02G276600	2B	382252709	382253287	Zm00001eb043870	1	230229879	230232091	Zhao2018_Drought_mQTL1-5
MQTL2B.3	TraesCS2B02G276400	2B	381921126	381924615	Zm00001eb043880	1	230241060	230242939	Zhao2018_Drought_mQTL1-5
MQTL2B.3	TraesCS2B02G276600	2B	382252709	382253287	Zm00001eb043880	1	230241060	230242939	Zhao2018_Drought_mQTL1-5
MQTL2B.3	TraesCS2B02G557700	2B	752402932	752405158	Zm00001eb043930	1	230459839	230462019	Zhao2018_Drought_mQTL1-5
MQTL2B.3	TraesCS2B02G556900	2B	751571182	751572588	Zm00001eb044590	1	232762364	232764234	Zhao2018_Drought_mQTL1-5
MQTL2B.3	TraesCS2B02G246400	2B	250728374	250730749	Zm00001eb044740	1	233289292	233294387	Zhao2018_Drought_mQTL1-5
MQTL2B.3	TraesCS2B02G443400	2B	636468740	636471034	Zm00001eb046230	1	239224294	239225391	-
MQTL2B.3	TraesCS2B02G486000	2B	683034442	683040255	Zm00001eb046260	1	239262893	239276052	-
MQTL2B.3	TraesCS2B02G291300	2B	404741702	404746966	Zm00001eb046550	1	240224174	240226721	-
MQTL2B.3	TraesCS2B02G255100	2B	288936508	288944848	Zm00001eb046780	1	241134125	241134644	-
MQTL2B.3	TraesCS2B02G274500	2B	377783748	377790915	Zm00001eb046950	1	241463893	241465443	-
MQTL2B.3	TraesCS2B02G554300	2B	749418567	749421623	Zm00001eb047560	1	244236852	244240231	-
MQTL2B.3	TraesCS2B02G542800	2B	740731179	740732276	Zm00001eb047620	1	244703813	244705660	-
MQTL2B.3	TraesCS2B02G492900	2B	690907263	690909532	Zm00001eb047820	1	245695990	245697911	-
MQTL2B.3	TraesCS2B02G338900	2B	483996077	484008140	Zm00001eb047920	1	246303570	246327972	-
MQTL2B.3	TraesCS2B02G524800	2B	719292957	719294072	Zm00001eb048790	1	250770995	250772769	-
MQTL2B.3	TraesCS2B02G146200	2B	112201036	112202418	Zm00001eb049010	1	251781863	251786804	-
MQTL2B.3	TraesCS2B02G194500	2B	171457286	171461018	Zm00001eb049200	1	252196171	252200853	-
MQTL2B.3	TraesCS2B02G272200	2B	373494460	373501575	Zm00001eb049730	1	254176171	254194283	-
MQTL2B.3	TraesCS2B02G195000	2B	172175263	172175835	Zm00001eb049930	1	254843949	254846637	-
MQTL2B.3	TraesCS2B02G533700	2B	729956496	729958232	Zm00001eb050950	1	259409932	259412022	Zhao2018_Drought_mQTL1-6; Zhao2018_Drought_mQTL1-7
MQTL2B.3	TraesCS2B02G565700	2B	757194082	757195236	Zm00001eb051160	1	260172982	260178083	Zhao2018_Drought_mQTL1-6; Zhao2018_Drought_mQTL1-7
MQTL2B.3	TraesCS2B02G301000	2B	423828045	423833185	Zm00001eb051680	1	262032334	262036676	Zhao2018_Drought_mQTL1-6; Zhao2018_Drought_mQTL1-7
MQTL2B.3	TraesCS2B02G385100	2B	548676141	548680751	Zm00001eb052660	1	265446771	265449200	Zhao2018_Drought_mQTL1-6; Zhao2018_Drought_mQTL1-7
MQTL2B.3	TraesCS2B02G229300	2B	224649253	224650248	Zm00001eb052840	1	266015205	266024569	Zhao2018_Drought_mQTL1-6; Zhao2018_Drought_mQTL1-7
MQTL2B.3	TraesCS2B02G568200	2B	759172592	759173776	Zm00001eb053040	1	267108024	267109417	Zhao2018_Drought_mQTL1-6; Zhao2018_Drought_mQTL1-7
MQTL2B.3	TraesCS2B02G568200	2B	759172592	759173776	Zm00001eb053050	1	267137328	267139077	Zhao2018_Drought_mQTL1-6; Zhao2018_Drought_mQTL1-7
MQTL2B.3	TraesCS2B02G314900	2B	450181241	450184576	Zm00001eb053470	1	268855139	268859129	Zhao2018_Drought_mQTL1-6; Zhao2018_Drought_mQTL1-7
MQTL2B.3	TraesCS2B02G440900	2B	632623669	632625548	Zm00001eb054620	1	273336126	273336783	Zhao2018_Drought_mQTL1-7
MQTL2B.3	TraesCS2B02G194300	2B	171101284	171101523	Zm00001eb055100	1	274851667	274852111	Zhao2018_Drought_mQTL1-7
MQTL2B.3	TraesCS2B02G222300	2B	212060912	212061133	Zm00001eb055100	1	274851667	274852111	Zhao2018_Drought_mQTL1-7
MQTL2B.3	TraesCS2B02G303300	2B	429477568	429490990	Zm00001eb055170	1	275070546	275076851	Zhao2018_Drought_mQTL1-7
MQTL2B.3	TraesCS2B02G299600	2B	419939627	419940610	Zm00001eb055610	1	276586945	276588980	Almeida2013_Drought_mQTL_GY_1b; Zhao2018_Drought_mQTL1-7
MQTL2B.3	TraesCS2B02G385300	2B	548943161	548951290	Zm00001eb055640	1	276786887	276793669	Almeida2013_Drought_mQTL_GY_1b; Zhao2018_Drought_mQTL1-7
MQTL2B.3	TraesCS2B02G319100	2B	454824032	454825318	Zm00001eb056370	1	280279527	280280198	Almeida2013_Drought_mQTL_GY_1b; Zhao2018_Drought_mQTL1-7
MQTL2B.3	TraesCS2B02G238500	2B	239850849	239854839	Zm00001eb056770	1	281498407	281500995	Almeida2013_Drought_mQTL_GY_1b; Zhao2018_Drought_mQTL1-7
MQTL2B.3	TraesCS2B02G534800	2B	730999882	731004636	Zm00001eb056840	1	281641522	281642960	Almeida2013_Drought_mQTL_GY_1b; Zhao2018_Drought_mQTL1-7
MQTL2B.3	TraesCS2B02G351500	2B	500454582	500455260	Zm00001eb057280	1	283070244	283076854	Almeida2013_Drought_mQTL_GY_1b; Zhao2018_Drought_mQTL1-7; Liu2019_Drought_MQTL39; Liu2019_Drought_MQTL63
MQTL2B.3	TraesCS2B02G557800	2B	752405429	752408185	Zm00001eb057620	1	284299537	284300388	Almeida2013_Drought_mQTL_GY_1b; Zhao2018_Drought_mQTL1-7; Liu2019_Drought_MQTL39; Liu2019_Drought_MQTL63
MQTL2B.3	TraesCS2B02G558000	2B	752477045	752478666	Zm00001eb057620	1	284299537	284300388	Almeida2013_Drought_mQTL_GY_1b; Zhao2018_Drought_mQTL1-7; Liu2019_Drought_MQTL39; Liu2019_Drought_MQTL63
MQTL2B.3	TraesCS2B02G272700	2B	373998050	374000502	Zm00001eb058170	1	286040120	286048547	Zhao2018_Drought_mQTL1-7; Liu2019_Drought_MQTL39; Liu2019_Drought_MQTL63
MQTL2B.3	TraesCS2B02G396200	2B	562977331	562978219	Zm00001eb059480	1	290519944	290520834	-
MQTL2B.3	TraesCS2B02G396200	2B	562977331	562978219	Zm00001eb059500	1	290528547	290529427	-
MQTL2B.3	TraesCS2B02G396200	2B	562977331	562978219	Zm00001eb059540	1	290651952	290652869	-
MQTL2B.3	TraesCS2B02G396200	2B	562977331	562978219	Zm00001eb059580	1	290688048	290689702	-
MQTL2B.3	TraesCS2B02G289300	2B	399934180	399935306	Zm00001eb059790	1	291865943	291869203	-
MQTL2B.3	TraesCS2B02G308600	2B	441859840	441867303	Zm00001eb059830	1	291916365	291921233	-
MQTL2B.3	TraesCS2B02G539700	2B	734854651	734857116	Zm00001eb060550	1	294145228	294147493	-
MQTL2B.3	TraesCS2B02G257800	2B	310928737	310944356	Zm00001eb060760	1	294717452	294721872	-
MQTL2B.3	TraesCS2B02G147300	2B	113274068	113286088	Zm00001eb061430	1	296864427	296887197	-
MQTL2B.3	TraesCS2B02G368100	2B	525248621	525250422	Zm00001eb061480	1	297145510	297148286	-
MQTL2B.3	TraesCS2B02G552500	2B	748490009	748491446	Zm00001eb061810	1	297690140	297701616	-
MQTL2B.3	TraesCS2B02G352400	2B	503452097	503454047	Zm00001eb061950	1	298126159	298127842	-
MQTL2B.3	TraesCS2B02G317300	2B	453016622	453020110	Zm00001eb062160	1	299082611	299086110	-
MQTL2B.3	TraesCS2B02G168700	2B	141559212	141564995	Zm00001eb063190	1	301881211	301884321	-
MQTL2B.3	TraesCS2B02G565600	2B	757055482	757059289	Zm00001eb063200	1	301893843	301896543	-
MQTL2B.3	TraesCS2B02G565600	2B	757055482	757059289	Zm00001eb063210	1	301896847	301904989	-
MQTL2B.3	TraesCS2B02G293800	2B	410061321	410063702	Zm00001eb063950	1	303711088	303716617	-
MQTL2B.3	TraesCS2B02G362400	2B	516097183	516100822	Zm00001eb064200	1	304314606	304319496	-
MQTL2B.3	TraesCS2B02G436000	2B	626229200	626233627	Zm00001eb065030	1	306685156	306693548	-
MQTL2B.3	TraesCS2B02G500500	2B	695858915	695862524	Zm00001eb065120	1	307017609	307020198	-
MQTL2B.3	TraesCS2B02G411500	2B	585756356	585757543	Zm00001eb065180	1	307073657	307074683	-
MQTL2B.3	TraesCS2B02G400400	2B	568744875	568745126	Zm00001eb065690	2	882044	882525	-
MQTL2B.3	TraesCS2B02G400200	2B	568634683	568635849	Zm00001eb065710	2	997892	999010	-
MQTL2B.3	TraesCS2B02G459400	2B	653750565	653752305	Zm00001eb065810	2	1314362	1316447	-
MQTL2B.3	TraesCS2B02G345400	2B	492148886	492151866	Zm00001eb066090	2	1800960	1803658	-
MQTL2B.3	TraesCS2B02G248500	2B	254786750	254787801	Zm00001eb066290	2	1979057	1984793	-
MQTL2B.3	TraesCS2B02G157600	2B	131568447	131574164	Zm00001eb066400	2	2190961	2195451	-
MQTL2B.3	TraesCS2B02G340300	2B	485870402	485871783	Zm00001eb066480	2	2292209	2293513	-
MQTL2B.3	TraesCS2B02G369600	2B	526777568	526780647	Zm00001eb066520	2	2321896	2325625	-
MQTL2B.3	TraesCS2B02G552100	2B	748202719	748214464	Zm00001eb066530	2	2325243	2331380	-
MQTL2B.3	TraesCS2B02G552300	2B	748356132	748365439	Zm00001eb066530	2	2325243	2331380	-
MQTL2B.3	TraesCS2B02G376200	2B	539287471	539289171	Zm00001eb066600	2	2390523	2393872	-
MQTL2B.3	TraesCS2B02G310300	2B	443159704	443161555	Zm00001eb066820	2	2838265	2840296	-
MQTL2B.3	TraesCS2B02G569000	2B	759735213	759736252	Zm00001eb066960	2	3075300	3076727	-
MQTL2B.3	TraesCS2B02G569100	2B	759741645	759742583	Zm00001eb066960	2	3075300	3076727	-
MQTL2B.3	TraesCS2B02G569200	2B	759765262	759766311	Zm00001eb066960	2	3075300	3076727	-
MQTL2B.3	TraesCS2B02G569300	2B	759817624	759818595	Zm00001eb066960	2	3075300	3076727	-
MQTL2B.3	TraesCS2B02G568900	2B	759523377	759524746	Zm00001eb067040	2	3285398	3288154	-
MQTL2B.3	TraesCS2B02G514200	2B	708985691	708988723	Zm00001eb067060	2	3323816	3325638	-
MQTL2B.3	TraesCS2B02G568800	2B	759490698	759493499	Zm00001eb067060	2	3323816	3325638	-
MQTL2B.3	TraesCS2B02G514800	2B	709815059	709825583	Zm00001eb067080	2	3330434	3341636	-
MQTL2B.3	TraesCS2B02G515400	2B	710280121	710280927	Zm00001eb067140	2	3354853	3355547	-
MQTL2B.3	TraesCS2B02G515500	2B	710281451	710285064	Zm00001eb067150	2	3355668	3359412	-
MQTL2B.3	TraesCS2B02G515600	2B	710285340	710288428	Zm00001eb067160	2	3359604	3364278	-
MQTL2B.3	TraesCS2B02G515700	2B	710324243	710325220	Zm00001eb067170	2	3364812	3365939	-
MQTL2B.3	TraesCS2B02G515800	2B	710743837	710746997	Zm00001eb067190	2	3376438	3379835	-
MQTL2B.3	TraesCS2B02G515900	2B	710897164	710900580	Zm00001eb067200	2	3382447	3386524	-
MQTL2B.3	TraesCS2B02G516000	2B	710976585	710979747	Zm00001eb067210	2	3454709	3458432	-
MQTL2B.3	TraesCS2B02G516600	2B	711534505	711537114	Zm00001eb067220	2	3460623	3463259	-
MQTL2B.3	TraesCS2B02G516700	2B	711723785	711727892	Zm00001eb067230	2	3463670	3467594	-
MQTL2B.3	TraesCS2B02G516800	2B	711866805	711869464	Zm00001eb067230	2	3463670	3467594	-
MQTL2B.3	TraesCS2B02G516300	2B	711319189	711321656	Zm00001eb067250	2	3503079	3505630	-
MQTL2B.3	TraesCS2B02G516900	2B	711981680	711984355	Zm00001eb067250	2	3503079	3505630	-
MQTL2B.3	TraesCS2B02G519200	2B	714127089	714133648	Zm00001eb067270	2	3630367	3636867	-
MQTL2B.3	TraesCS2B02G519600	2B	714496911	714500804	Zm00001eb067290	2	3667477	3671517	-
MQTL2B.3	TraesCS2B02G251600	2B	263832483	263832879	Zm00001eb067320	2	3681300	3684965	-
MQTL2B.3	TraesCS2B02G520100	2B	714779662	714782762	Zm00001eb067320	2	3681300	3684965	-
MQTL2B.3	TraesCS2B02G520300	2B	714786661	714792227	Zm00001eb067340	2	3688358	3696793	-
MQTL2B.3	TraesCS2B02G520500	2B	715028282	715033708	Zm00001eb067350	2	3701279	3706867	-
MQTL2B.3	TraesCS2B02G521000	2B	715923068	715927821	Zm00001eb067370	2	3806463	3812678	-
MQTL2B.3	TraesCS2B02G521500	2B	716551445	716553847	Zm00001eb067380	2	3821277	3823550	-
MQTL2B.3	TraesCS2B02G521900	2B	716977972	716978421	Zm00001eb067390	2	3829678	3830168	-
MQTL2B.3	TraesCS2B02G522000	2B	717010043	717010492	Zm00001eb067390	2	3829678	3830168	-
MQTL2B.3	TraesCS2B02G522200	2B	717098136	717098510	Zm00001eb067390	2	3829678	3830168	-
MQTL2B.3	TraesCS2B02G521900	2B	716977972	716978421	Zm00001eb067420	2	3852710	3853485	-
MQTL2B.3	TraesCS2B02G522000	2B	717010043	717010492	Zm00001eb067420	2	3852710	3853485	-
MQTL2B.3	TraesCS2B02G522200	2B	717098136	717098510	Zm00001eb067420	2	3852710	3853485	-
MQTL2B.3	TraesCS2B02G524100	2B	718596715	718601147	Zm00001eb067440	2	3870858	3874582	-
MQTL2B.3	TraesCS2B02G524200	2B	718601284	718603737	Zm00001eb067450	2	3874151	3879742	-
MQTL2B.3	TraesCS2B02G524400	2B	718960478	718968663	Zm00001eb067460	2	3921681	3929603	-
MQTL2B.3	TraesCS2B02G525500	2B	719519658	719524890	Zm00001eb067470	2	3970351	3971860	-
MQTL2B.3	TraesCS2B02G525700	2B	719795079	719798058	Zm00001eb067480	2	3981151	3982204	-
MQTL2B.3	TraesCS2B02G525900	2B	719966007	719970727	Zm00001eb067500	2	4020809	4025787	-
MQTL2B.3	TraesCS2B02G526200	2B	720473250	720486136	Zm00001eb067530	2	4060869	4086613	Zhao2018_Drought_mQTL2-1
[truncated: 18,869 more rows]
